# Supplementary material for: Communication Apprehension and Eye Contact Anxiety in Video Conferences Involving Teleoperated Robot Avatars: A Subjective Evaluation Study
Source: Front Robot AI. 2021 Nov 5;8:758177. doi: 10.3389/frobt.2021.758177 (PMC8602855; doi:10.3389/frobt.2021.758177)
Supplement: Supplementary file 2 [file Table1.xlsx]

## Sheet: CA
Participants	Daily life CA						Score		Human Condition						Score		Robot Condition						Score
	Q13	Q14	Q15	Q16	Q17	Q18			Q13	Q14	Q15	Q16	Q17	Q18			Q13	Q14	Q15	Q16	Q17	Q18
1	4	5	5	4	4	3	17		2	1	1	2	1	1	18		1	1	1	1	1	1	18
2	4	5	5	4	4	5	19		4	5	5	4	5	4	17		4	4	4	5	5	4	16
3	2	3	4	2	4	3	18		2	3	3	2	2	2	18		2	3	4	3	3	2	17
4	4	2	4	1	2	4	25		4	2	4	2	2	4	24		2	4	2	4	4	1	11
5	4	3	5	4	2	3	21		3	2	5	4	4	5	21		3	4	5	2	4	4	20
6	4	2	4	4	2	4	22		4	2	4	2	2	4	24		2	4	3	4	4	3	14
7	4	4	4	4	5	5	18		5	5	5	4	4	4	19		4	5	4	4	4	5	18
8	2	3	3	2	2	5	21		2	2	2	4	4	2	14		1	5	2	2	1	3	16
9	3	2	3	2	3	4	21		3	2	3	5	4	2	15		2	2	2	3	3	4	18
10	4	3	4	5	4	3	17		5	4	4	3	3	4	21		5	4	4	4	3	5	21
11	5	4	4	2	3	4	22		2	5	1	4	4	1	9		3	5	1	4	5	4	12
12	4	2	4	2	2	4	24		4	2	4	2	2	5	25		3	2	4	2	3	3	21
13	5	5	3	4	5	3	15		5	5	5	4	5	3	17		2	4	4	5	2	5	18
14	2	4	3	4	4	2	13		2	4	1	4	4	1	10		2	4	2	4	4	2	12
15	1	4	1	5	4	1	8		1	5	1	5	5	1	6		1	5	1	5	5	1	6
16	2	4	3	4	4	3	14		3	4	3	4	3	4	17		3	4	3	3	4	4	17
17	2	4	4	5	3	2	14		3	4	5	5	4	3	16		3	4	4	4	3	3	17
18	3	4	4	2	3	3	19		4	4	5	3	3	4	21		4	4	4	3	3	4	20
19	4	5	5	4	4	5	19		5	4	4	5	4	5	19		4	4	5	5	4	5	19
20	2	4	4	4	4	5	17		3	5	5	4	4	4	17		5	3	4	4	5	4	19
21	4	4	4	5	5	4	16		4	5	5	4	5	4	17		5	5	4	4	5	4	17
22	5	4	3	4	3	4	19		4	4	4	3	3	4	20		4	3	4	4	3	4	20
23	3	3	4	4	4	5	19		3	3	3	4	3	4	18		4	3	4	3	3	3	20
24	2	4	4	3	3	2	16		4	2	2	4	2	4	20		2	4	2	4	4	2	12
25	3	1	4	3	2	5	24		2	3	2	3	4	2	14		2	3	1	3	1	1	15
26	4	4	4	5	3	4	18		4	3	5	4	5	4	19		3	4	4	4	3	5	19
27	4	5	4	5	4	5	17		4	5	5	4	5	4	17		5	5	4	4	5	4	17
28	3	5	3	5	5	2	11		1	5	2	4	5	2	9		2	5	2	5	5	2	9
29	4	4	4	4	5	5	18		5	5	4	4	4	4	18		4	5	4	4	4	5	18
30	5	5	5	5	5	5	18		5	2	3	2	1	4	25		1	4	4	5	3	2	13
31	2	3	2	3	4	3	15		2	5	2	5	4	3	11		4	3	2	2	4	2	17
32	5	4	4	5	5	4	17		4	5	5	4	5	4	17		5	5	4	4	5	4	17
33	4	4	4	5	5	4	16		4	5	4	4	5	4	16		4	5	4	4	5	4	16
34	5	4	4	5	5	4	17		4	5	5	4	5	4	17		5	5	4	4	5	4	17
35	4	3	4	4	4	5	20		5	5	4	5	4	4	17		4	5	3	4	4	5	17
36	4	4	4	4	5	5	18		5	5	4	4	4	4	18		4	5	4	4	4	5	18
37	3	4	1	2	2	3	17		2	2	3	2	2	3	20		2	4	2	4	4	1	11
38	4	3	3	4	3	4	19		4	3	3	4	3	4	19		4	4	3	3	4	3	17
39	2	4	2	3	2	2	15		4	3	4	3	3	3	20		1	5	1	5	5	1	6
40	2	3	3	4	4	5	17		5	4	2	3	3	4	19		2	4	3	3	2	5	19
41	1	3	4	5	4	5	16		5	4	4	3	4	3	19		4	4	3	3	4	5	19
42	4	4	3	4	5	4	16		5	5	4	4	4	3	17		4	4	4	3	5	5	19
43	5	4	4	5	3	4	19		4	5	5	4	5	4	17		3	5	4	4	5	4	15
44	4	3	4	3	2	3	21		2	4	2	3	3	4	16		2	4	3	3	4	3	15
45	2	4	3	4	4	1	12		5	3	1	1	1	1	20		1	5	1	5	1	1	10
46	5	4	4	5	3	4	19		4	4	5	4	5	4	18		5	5	4	4	5	4	17
47	3	4	4	3	3	4	19		3	4	4	3	4	4	18		3	3	3	2	2	4	21
48	3	1	1	3	3	3	18		2	4	2	4	2	2	14		2	4	2	4	4	2	12
49	4	4	3	4	5	3	15		4	2	3	3	3	4	21		2	3	3	2	2	4	20
50	4	3	4	4	2	3	20		3	4	4	3	4	3	17		4	4	3	4	2	2	17
51	4	4	4	5	5	4	16		4	4	5	5	5	4	17		5	4	4	4	5	4	18
52	1	3	3	4	4	1	12		2	4	2	4	4	2	12		2	4	2	4	4	2	12
53	4	4	3	2	2	3	20		5	4	4	4	4	4	19		3	3	3	3	2	4	20
54	5	5	5	4	4	3	18		3	4	5	5	4	5	18		4	4	3	3	4	5	19
55	4	5	3	4	5	3	14		4	2	3	3	3	4	21		3	2	4	3	5	4	19
56	4	5	5	1	1	2	22		4	3	2	4	3	5	19		4	4	1	3	5	3	14
57	2	2	2	2	2	2	18		3	3	4	4	3	3	18		3	3	3	3	4	4	18
58	1	5	1	5	5	2	7		1	5	1	5	5	1	6		1	5	1	5	5	1	6
59	1	3	2	2	1	2	17		4	3	3	2	2	3	21		2	3	2	3	2	2	16
60	4	5	5	4	4	3	17		3	2	4	3	4	5	21		3	4	3	5	4	5	16
61	4	3	3	2	2	3	21		1	5	1	5	5	1	6		2	4	2	4	2	3	15
62	4	4	4	5	5	4	16		5	4	4	5	5	4	17		5	5	4	4	5	4	17
63	2	4	2	2	4	4	16		2	3	1	3	3	2	14		2	4	3	4	4	2	13
64	5	4	4	3	2	5	23		3	4	5	2	2	4	22		1	5	4	2	2	4	18
65	5	4	4	5	5	4	17		4	5	5	4	5	4	17		5	5	4	4	5	4	17
66	3	4	4	3	3	4	19		2	3	3	4	3	2	15		3	4	2	4	4	3	14
67	2	4	4	4	4	2	14		2	4	2	2	3	3	16		2	4	2	5	4	2	11
68	5	4	4	5	5	4	17		4	5	5	4	5	4	17		4	4	4	5	4	5	18
69	4	4	4	2	2	4	22		4	2	4	2	2	4	24		1	4	2	4	4	2	11
70	4	3	3	4	4	5	19		5	4	3	3	4	3	18		4	4	5	3	4	3	19
71	3	2	5	1	1	4	26		4	2	3	2	2	5	24		2	3	3	3	2	3	18
72	2	4	1	4	4	1	10		2	4	2	4	4	2	12		2	2	2	2	2	2	18
73	4	3	4	3	2	2	20		3	4	2	3	2	3	17		3	3	3	4	2	2	17
74	2	4	2	4	4	2	12		2	4	2	4	4	2	12		2	4	2	4	4	2	12
75	3	4	4	3	3	5	20		4	5	4	4	3	4	18		4	4	3	3	4	5	19
76	4	3	3	4	4	3	17		3	4	4	3	4	3	17		3	3	4	4	3	4	19
77	4	3	4	3	3	4	21		4	3	4	3	3	4	21		3	3	2	2	2	3	19
78	4	1	4	2	1	4	26		3	2	2	2	2	4	21		1	3	2	2	4	2	14
79	4	4	4	4	5	5	18		5	5	4	4	4	4	18		4	5	4	4	4	5	18
80	2	5	3	5	4	2	11		2	5	1	4	4	1	9		2	5	2	4	4	2	11
81	1	1	1	1	1	1	18		1	1	1	1	1	1	18		1	5	1	5	5	1	6
82	4	2	4	2	2	4	24		4	2	3	2	2	4	23		4	2	4	2	2	4	24
83	4	2	4	2	3	3	22		4	2	2	3	3	4	20		3	2	3	3	4	4	19
84	4	4	4	4	5	5	18		5	5	4	4	4	4	18		4	5	4	4	4	5	18
85	5	4	4	5	5	4	17		4	5	5	4	5	4	17		5	5	4	4	5	4	17
86	4	5	4	3	4	4	18		5	4	4	5	4	4	18		4	4	2	3	4	4	17
87	3	4	3	2	3	4	19		4	5	3	4	3	2	15		3	3	2	2	3	4	19
88	1	3	2	4	5	1	10		2	4	1	4	4	2	11		2	4	2	5	4	1	10
89	4	5	4	5	5	4	15		5	4	5	4	4	5	21		5	5	5	4	4	5	20
90	3	4	5	4	5	4	17		4	5	3	4	3	4	17		3	5	3	4	4	4	15
91	1	5	1	1	5	1	10		3	5	4	2	1	3	20		1	1	1	1	1	1	18
92	3	4	4	5	2	4	18		4	3	5	4	5	4	19		4	4	4	5	5	3	15
93	1	2	2	1	1	2	19		3	2	2	3	2	3	19		1	1	2	2	1	2	19
94	4	4	4	4	4	4	18		4	3	3	4	3	4	19		3	3	4	4	3	4	19
95	1	2	4	5	4	1	13		4	2	4	4	4	2	18		4	2	2	2	4	3	19
96	4	3	4	5	5	4	17		4	5	4	5	3	4	17		3	5	3	2	2	2	17
97	4	4	4	5	5	4	16		4	5	4	4	5	4	16		4	5	4	5	5	4	15
98	2	4	2	3	3	2	14		2	4	1	4	4	2	11		1	4	2	4	4	2	11
99	4	1	4	1	2	4	26		2	4	2	4	4	2	12		1	4	1	4	4	1	9
100	2	3	4	4	3	3	17		3	4	3	4	3	3	16		3	4	2	3	4	3	15
101	5	3	2	3	2	5	22		5	3	4	2	3	4	23		2	4	2	5	3	5	15
102	1	5	1	5	5	1	6		1	5	1	5	1	1	10		1	1	1	1	1	1	18
103	4	3	3	4	4	3	17		3	4	4	4	4	3	16		4	4	4	4	4	4	18
104	4	2	4	4	2	4	22		2	4	2	4	4	4	14		2	4	2	4	4	2	12
105	1	4	1	4	4	1	9		2	4	2	4	4	2	12		2	4	3	4	4	2	13
106	5	4	4	5	5	4	17		4	5	5	4	5	4	17		5	5	4	4	3	4	19
107	1	3	1	3	3	3	14		1	4	1	4	1	1	12		4	4	3	4	3	3	17
108	3	4	4	5	3	4	17		4	5	3	4	3	4	17		4	4	4	3	3	5	21
109	3	4	5	1	1	5	25		2	4	2	4	4	2	12		2	4	2	4	3	2	13
110	3	4	2	3	5	4	15		3	4	4	5	2	3	17		2	4	2	3	3	5	17
111	2	3	3	3	3	2	16		3	3	2	4	3	2	15		2	3	2	3	3	3	16
112	3	4	4	2	4	2	17		3	2	4	4	2	4	21		2	4	2	4	3	2	13
113	4	2	4	2	3	3	22		4	2	4	2	2	4	24		1	4	2	4	4	2	11
114	4	3	2	4	4	5	18		5	5	4	2	2	3	21		2	3	2	5	5	4	13
115	5	4	5	5	4	4	19		4	5	4	5	5	4	15		4	4	4	5	5	4	16
116	3	4	4	3	5	2	15		3	2	3	4	4	5	19		3	4	2	4	3	3	15
117	3	4	3	4	4	3	15		4	3	3	4	3	4	19		3	4	3	4	4	3	15
118	5	4	3	4	4	5	19		5	4	5	4	4	5	21		4	5	3	4	4	4	16
119	4	3	5	4	4	5	21		4	5	4	4	4	5	18		4	5	4	4	4	5	18
120	3	3	4	3	2	2	19		3	2	3	2	4	4	20		2	4	2	4	4	3	13
121	3	4	4	4	4	4	17		4	4	4	4	3	4	19		4	3	4	4	4	3	18
122	4	4	4	5	5	4	16		4	5	5	4	5	4	17		5	5	4	4	5	4	17
123	3	2	4	2	2	4	23		2	3	2	3	4	2	14		3	3	3	3	3	3	18
124	2	3	4	5	4	4	16		2	3	5	4	3	3	18		3	5	4	4	5	4	15
125	5	3	4	5	4	3	18		5	4	5	3	3	4	22		3	4	4	5	5	3	14
126	3	4	2	4	4	2	13		2	4	2	4	4	2	12		2	4	2	4	2	2	14
127	2	1	4	2	2	1	20		2	2	2	3	1	2	18		2	2	4	2	3	2	19
128	2	2	3	4	4	1	14		2	4	2	4	4	2	12		1	5	1	5	1	1	10
129	2	3	3	3	4	2	15		2	4	2	4	5	2	11		1	5	1	5	4	1	7
130	2	3	1	2	3	2	15		3	3	2	2	2	3	19		3	3	3	3	3	4	19
131	1	5	1	5	5	1	6		1	5	1	5	5	1	6		1	5	1	5	5	1	6
132	2	4	2	2	4	1	13		1	4	1	4	4	1	9		2	4	1	4	4	2	11
133	4	3	3	2	4	3	19		4	4	4	3	4	3	18		3	3	3	4	4	2	15
134	3	3	1	2	4	3	16		2	2	2	3	4	3	16		2	2	1	3	3	2	15
135	3	2	2	4	3	3	17		3	4	3	2	2	2	18		3	4	4	5	3	3	16
136	1	4	3	2	4	2	14		2	4	2	4	4	3	13		2	4	2	4	4	2	12
137	5	3	4	4	4	5	21		4	5	4	4	4	2	15		5	3	3	4	4	5	20
138	4	3	5	1	1	5	27		5	2	4	2	2	5	26		4	1	5	1	2	5	28
139	3	2	4	2	3	3	21		2	3	2	3	4	3	15		3	3	3	3	3	3	18
140	1	5	1	5	5	1	6		1	5	1	5	5	1	6		1	5	1	5	5	1	6
141	2	4	2	5	4	2	11		4	2	4	4	5	4	19		2	4	2	4	4	2	12
142	1	4	1	4	4	1	9		1	4	1	4	4	1	9		1	4	1	4	4	1	9
143	1	5	1	1	5	2	11		1	5	1	5	1	1	10		1	5	1	5	4	1	7
144	3	3	3	2	2	3	20		3	3	3	4	2	3	18		2	4	4	3	3	3	17
145	3	2	4	2	4	3	20		2	4	3	3	3	4	17		4	2	4	4	3	3	20
146	3	1	4	3	3	2	20		2	4	4	3	3	4	18		3	3	3	4	4	2	15
147	2	1	3	2	2	1	19		1	4	2	4	4	1	10		1	4	2	4	4	2	11
148	4	5	4	5	4	3	15		2	4	4	5	1	3	17		1	2	1	1	2	1	16
149	2	2	3	2	3	2	18		4	2	4	2	2	4	24		2	4	2	4	4	2	12
150	1	4	3	4	4	2	12		4	3	3	4	3	4	19		4	5	2	5	4	4	14
151	3	3	2	3	4	2	15		4	3	3	2	3	3	20		3	4	3	4	3	2	15
152	4	5	3	4	4	3	15		3	3	3	4	4	5	18		3	4	5	2	4	3	19
153	2	3	3	2	3	2	17		2	4	2	3	4	3	14		1	4	2	4	4	1	10
154	1	3	1	2	4	1	12		2	4	1	4	4	2	11		1	1	2	1	3	1	17
155	3	4	2	3	3	1	14		1	3	2	4	3	1	12		1	5	1	5	5	1	6
156	1	5	1	5	5	1	6		2	4	2	4	5	2	11		2	4	2	3	5	2	12
157	5	1	4	1	1	4	28		4	1	5	1	1	5	29		5	3	4	2	1	3	24
158	3	2	4	4	4	4	19		2	2	2	2	2	2	18		4	2	4	2	4	3	21
159	4	1	5	2	2	4	26		5	2	4	2	2	5	26		3	3	2	2	2	3	19
160	4	4	4	3	3	3	19		4	2	4	3	2	4	23		4	4	3	4	4	4	17
161	1	4	2	2	4	2	13		2	4	1	4	4	2	11		2	4	2	4	4	2	12
162	1	2	5	3	3	1	17		3	4	2	3	4	5	17		3	3	4	4	3	4	19
163	1	5	1	5	5	1	6		2	4	2	4	4	2	12		1	4	1	4	4	1	9
164	2	4	3	4	4	2	13		3	3	3	3	4	3	17		2	3	2	3	2	2	16
165	1	4	2	4	4	1	10		1	4	4	4	5	2	12		2	4	4	3	3	2	16
166	2	4	2	4	5	1	10		1	5	1	5	5	1	6		1	1	1	1	1	1	18
167	4	2	4	2	2	4	24		2	4	2	3	4	2	13		1	5	1	5	5	1	6
168	2	4	2	4	4	2	12		2	4	2	4	4	2	12		2	4	3	4	4	2	13
169	1	4	1	4	5	1	8		1	5	1	4	4	2	9		1	5	1	3	5	1	8
170	2	4	3	3	3	4	17		1	4	2	5	2	2	12		2	4	2	4	1	2	15
171	4	2	4	2	2	4	24		4	2	4	2	2	4	24		2	4	2	4	4	2	12
172	2	2	4	4	2	2	18		4	2	2	2	2	4	22		2	4	2	4	4	2	12
173	1	5	3	5	4	4	12		2	3	1	4	4	2	12		2	4	3	3	4	4	16
174	1	5	1	5	5	1	6		1	5	1	5	5	1	6		1	5	1	5	5	1	6
175	4	2	4	2	2	4	24		4	2	4	2	2	4	24		2	4	2	4	2	2	14
176	3	3	4	3	2	4	21		4	3	3	2	2	4	22		1	5	2	5	4	2	9
177	1	5	1	1	5	1	10		2	4	1	4	2	2	13		2	4	2	4	2	2	14
178	1	3	4	5	4	2	13		4	3	1	3	4	1	14		5	3	4	3	2	4	23
179	4	2	4	2	3	4	23		2	4	2	4	2	2	14		1	5	1	5	5	1	6
180	3	2	3	2	3	4	21		2	3	4	3	3	4	19		3	2	4	3	4	3	19
181	4	3	2	3	3	4	19		4	3	5	1	2	3	24		3	2	4	3	4	3	19
182	1	4	2	4	4	1	10		1	4	1	4	4	2	10		1	4	2	4	4	1	10
183	2	4	2	4	4	2	12		4	2	4	2	2	4	24		2	4	2	4	4	2	12
184	1	4	2	1	4	2	14		1	4	1	4	2	1	11		1	5	1	5	1	1	10
185	3	4	4	3	3	2	17		4	3	3	4	4	4	18		4	2	3	3	4	3	19
186	4	3	3	2	4	3	19		4	3	3	3	2	4	21		2	4	2	4	4	2	12
187	4	2	4	2	3	3	22		4	2	4	2	2	4	24		3	3	3	3	3	3	18
188	3	3	4	2	3	3	20		4	2	4	2	2	4	24		4	2	4	2	4	4	22
189	1	5	1	5	5	1	6		1	4	1	4	1	2	13		2	4	2	3	2	2	15
190	2	3	2	4	4	3	14		2	3	2	4	4	3	14		2	4	3	5	4	2	12
191	4	2	4	2	3	4	23		3	3	2	3	3	4	18		2	3	2	2	2	2	17
192	5	2	3	1	2	4	25		5	1	5	1	1	5	30		5	1	5	1	1	5	30
193	5	4	5	4	5	5	20		5	5	4	4	4	5	19		4	5	5	5	5	4	16
194	4	4	3	4	3	4	18		2	5	1	5	4	1	8		1	4	1	4	1	1	12
195	1	4	1	1	5	1	11		4	3	1	2	3	4	19		2	2	2	3	3	4	18
196	2	3	2	4	4	3	14		2	4	1	5	4	2	10		4	2	4	2	2	4	24
197	3	4	4	5	4	3	15		3	3	3	4	5	4	16		4	3	4	4	5	3	17
198	1	4	2	4	4	1	10		1	5	1	5	5	1	6		1	4	1	5	5	1	7
199	1	4	2	4	5	1	9		2	3	3	2	3	2	17		1	4	2	4	5	2	10
200	2	4	3	3	4	2	14		3	2	3	3	2	3	20		2	4	4	3	3	3	17

## Sheet: AEC
Participants	Daily life AEC																																		SCORE
	Fear subtotal																	Avoidance subtotal
	Q1	Q2	Q3	Q4	Q5	Q6	Q7	Q8	Q9	Q10	Q11	Q12	Q13	Q14	Q15	Q16	Q17	Q1	Q2	Q3	Q4	Q5	Q6	Q7	Q8	Q9	Q10	Q11	Q12	Q13	Q14	Q15	Q16	Q17
1	2	0	2	1	2	3	3	3	2	1	2	1	1	1	3	2	1	2	3	3	2	2	1	2	2	3	1	2	3	1	2	3	2	0	64
2	1	2	2	1	1	1	2	2	1	1	1	1	2	1	2	2	2	2	2	2	2	2	2	2	2	1	1	1	2	2	2	2	2	1	55
3	2	2	0	2	0	3	1	0	2	0	1	1	2	0	1	2	1	3	1	2	0	3	3	1	2	1	1	3	2	1	1	2	1	2	49
4	1	1	0	0	1	1	1	1	0	0	2	2	0	1	1	1	1	1	1	0	0	1	0	0	1	1	0	0	0	0	0	0	0	1	20
5	0	0	0	0	0	0	0	1	0	0	0	0	0	0	0	1	1	0	0	1	0	0	0	0	0	0	0	0	1	1	1	0	0	0	7
6	3	1	2	1	0	0	2	2	0	2	0	0	1	0	0	1	2	0	1	3	0	2	1	3	1	3	2	1	2	2	1	2	2	2	45
7	1	1	0	0	0	0	0	0	0	0	0	0	1	0	1	0	0	0	1	0	0	1	0	0	0	0	1	1	0	1	1	0	0	0	10
8	1	2	1	3	2	3	2	1	2	1	3	1	1	1	2	2	2	2	3	2	2	1	2	2	3	1	1	3	2	3	3	2	2	2	66
9	2	1	1	1	0	0	1	1	2	0	1	1	1	0	2	1	2	2	1	0	1	0	1	1	1	3	1	1	1	3	2	1	0	2	38
10	2	1	1	2	2	1	1	0	2	2	2	1	1	3	2	3	1	2	2	1	2	3	2	3	2	3	2	2	2	1	2	2	1	2	61
11	1	0	2	0	0	1	0	1	1	0	1	0	0	0	0	1	1	0	0	0	0	0	0	0	0	0	1	1	0	1	1	0	0	0	13
12	1	1	2	1	1	2	1	2	1	1	3	2	2	0	1	1	2	2	1	1	1	2	2	1	1	1	1	2	1	2	2	2	1	1	48
13	0	1	0	0	0	0	0	0	1	0	0	0	0	0	0	1	0	0	0	0	0	0	0	0	0	1	1	0	0	0	0	0	0	0	5
14	1	2	2	2	3	2	3	2	1	1	3	1	1	1	1	3	1	2	2	3	1	2	2	3	3	1	1	2	3	3	2	2	1	1	64
15	1	1	0	0	1	0	1	1	0	1	1	1	1	0	1	0	1	1	1	0	1	0	1	1	1	1	0	2	1	1	0	1	0	0	23
16	0	1	0	1	0	0	1	1	1	1	0	0	0	0	1	1	0	0	2	0	0	2	0	0	0	1	1	1	0	0	1	0	0	1	17
17	2	2	1	2	2	2	1	2	2	1	2	1	1	1	1	2	1	1	2	1	2	1	2	2	1	1	2	2	2	1	1	1	1	1	50
18	2	1	2	1	0	0	1	1	2	1	1	3	0	0	0	1	3	2	0	1	0	1	1	1	0	1	2	1	2	2	2	0	1	1	37
19	0	0	2	1	0	1	0	1	2	3	1	1	2	1	1	2	1	1	0	1	0	1	2	0	1	3	2	2	0	1	3	2	1	3	42
20	0	0	0	0	0	0	0	0	0	0	0	0	0	0	0	0	0	0	0	0	0	0	0	0	0	0	0	0	0	0	0	0	0	0	0
21	3	3	3	3	3	3	3	3	3	3	3	3	3	3	3	3	3	3	3	3	3	3	3	3	3	3	3	3	3	3	3	3	3	3	102
22	2	1	1	2	1	2	1	2	1	1	2	1	1	2	1	1	1	1	1	1	2	2	2	2	1	1	1	1	2	1	2	2	2	2	49
23	2	2	1	1	2	2	2	1	3	0	1	0	3	3	1	3	0	2	0	3	3	1	0	1	1	1	0	1	1	3	3	2	0	2	51
24	0	2	2	1	2	3	0	2	1	1	3	0	2	1	2	2	1	2	3	1	1	1	1	1	2	3	3	3	1	2	0	2	2	3	56
25	1	3	2	1	2	1	2	3	3	2	2	2	1	1	2	2	2	3	3	2	1	1	2	1	2	2	1	3	1	2	2	2	2	2	64
26	2	2	2	2	2	2	2	2	2	2	2	2	2	2	2	2	2	2	2	2	2	2	2	2	2	2	2	2	2	2	2	2	2	2	68
27	2	0	1	2	1	1	3	2	1	1	1	3	2	1	0	0	3	1	0	1	0	0	0	2	0	1	2	2	2	1	1	3	1	1	42
28	0	0	0	0	0	1	0	0	0	0	1	0	1	0	0	0	0	0	1	0	1	3	0	1	1	0	0	1	1	1	1	0	0	0	14
29	1	0	0	0	0	0	1	0	0	0	1	1	0	0	0	0	0	1	0	0	0	0	0	1	0	0	1	0	1	0	1	0	0	1	10
30	2	0	0	0	2	0	0	1	1	0	2	3	0	3	1	2	3	2	1	2	1	0	0	1	1	2	2	1	2	2	3	0	0	2	42
31	1	2	2	1	3	3	2	2	3	3	2	2	1	1	2	3	2	3	2	1	2	1	1	2	1	3	3	2	1	3	1	3	3	1	68
32	2	1	0	3	3	0	3	2	0	2	3	2	3	0	0	0	3	2	1	2	2	1	2	2	2	2	2	1	2	2	2	2	3	1	58
33	1	0	0	0	0	0	0	0	1	0	1	1	0	0	0	0	0	0	0	1	0	0	0	0	0	1	0	0	0	0	1	0	0	1	8
34	3	3	3	3	0	0	3	3	0	3	0	0	0	0	0	0	3	0	0	3	0	0	0	3	0	0	3	3	0	3	3	3	3	0	48
35	3	1	1	1	1	2	2	1	3	3	1	2	3	3	1	2	2	2	3	2	1	2	2	2	3	2	3	0	1	1	2	2	2	1	63
36	2	2	2	2	2	2	3	1	1	3	2	1	1	2	1	2	1	1	2	3	2	1	2	1	1	1	2	2	2	3	3	2	3	1	62
37	2	1	0	1	1	0	1	2	0	2	1	3	2	1	2	0	1	2	2	2	1	1	0	2	1	0	2	1	2	2	2	1	1	1	43
38	0	0	0	0	0	0	0	0	0	0	0	0	0	0	0	0	0	0	0	0	0	0	0	0	0	0	0	0	0	0	0	0	0	0	0
39	2	1	1	1	0	1	2	2	1	2	1	1	1	1	2	0	1	0	0	1	1	1	0	1	0	1	2	2	0	1	2	2	2	1	37
40	1	0	0	0	0	1	0	1	0	0	1	1	0	1	1	1	1	1	1	0	0	0	0	0	0	0	1	0	1	1	1	0	0	1	16
41	2	2	3	2	3	2	3	2	2	3	3	2	2	2	3	3	1	2	3	3	2	2	2	2	1	3	2	2	3	1	2	3	1	2	76
42	1	1	1	1	0	0	1	1	1	1	0	0	0	0	0	0	1	0	0	2	0	0	0	1	0	0	2	2	0	2	2	2	1	0	23
43	2	3	3	3	3	2	3	2	2	3	3	2	2	2	3	3	1	2	3	3	2	2	3	2	3	3	2	3	3	2	2	1	2	2	82
44	1	2	0	0	1	0	0	2	1	0	1	2	0	2	1	2	1	2	2	0	0	0	0	1	0	0	2	1	1	2	1	0	0	2	30
45	0	0	0	0	0	0	0	0	0	0	0	0	0	0	0	0	1	0	0	0	0	0	0	0	0	0	0	0	0	1	0	0	0	0	2
46	2	2	2	2	1	2	1	1	1	2	2	2	1	1	2	2	2	2	2	2	2	2	1	2	2	1	2	2	1	1	2	2	2	2	58
47	3	1	2	0	1	1	0	2	2	1	2	2	0	2	2	2	2	3	1	2	1	1	2	1	1	2	2	1	3	3	2	0	1	2	53
48	3	2	2	3	2	2	2	3	3	2	3	2	2	2	3	2	2	2	2	2	2	3	2	3	3	3	2	3	3	2	3	2	2	3	82
49	1	1	2	1	1	0	1	2	1	1	1	2	2	0	2	1	1	1	2	0	1	2	1	0	1	2	1	0	2	1	1	0	0	1	36
50	2	2	3	2	2	3	3	2	2	3	2	3	3	3	2	2	3	3	2	3	3	3	3	2	2	2	2	2	2	3	3	3	3	3	86
51	0	0	0	0	0	0	0	0	0	0	0	0	0	0	0	0	0	0	0	0	0	0	0	0	0	0	0	0	0	0	0	0	0	0	0
52	1	0	1	2	2	2	3	1	2	1	1	2	3	3	2	2	2	1	1	2	1	2	1	2	1	0	2	2	1	1	1	3	1	1	53
53	2	0	0	0	1	0	0	1	0	0	1	0	1	1	1	1	1	1	1	1	0	0	0	0	0	0	1	1	0	2	1	0	0	1	19
54	1	0	1	0	1	1	0	0	0	0	0	0	0	0	0	0	1	0	0	0	0	0	2	1	0	0	3	0	0	0	2	0	0	1	14
55	2	2	3	2	2	2	3	2	2	3	2	2	2	2	2	2	3	2	2	3	2	2	2	2	2	2	2	2	2	3	3	3	3	2	77
56	3	3	3	3	3	2	3	3	2	2	3	2	2	2	3	3	2	2	3	2	2	2	2	3	3	3	3	3	3	2	2	2	2	2	85
57	3	3	3	2	3	2	2	3	3	3	2	3	2	2	2	2	3	3	3	2	2	3	3	3	3	2	2	3	3	2	2	3	2	2	86
58	1	1	0	3	3	1	1	1	3	2	1	2	1	2	2	0	2	0	1	2	3	2	1	1	3	2	2	1	1	3	3	0	1	1	53
59	1	0	0	0	0	0	0	1	1	0	0	0	0	0	0	1	1	0	1	0	0	0	0	1	0	0	1	0	0	1	1	0	1	0	11
60	1	0	0	0	0	0	0	1	1	0	1	1	0	0	1	1	1	1	1	0	0	0	0	1	0	1	1	1	1	2	1	0	0	1	19
61	2	2	2	1	3	0	1	1	2	3	2	2	0	0	1	2	3	2	2	0	1	3	1	3	1	2	3	1	2	2	2	0	0	2	54
62	1	3	1	0	1	1	2	0	2	2	1	1	0	0	2	1	2	2	1	2	1	2	1	1	0	2	1	3	3	2	2	2	1	2	48
63	2	3	2	2	2	2	3	3	3	3	3	2	2	3	3	2	2	3	3	3	3	3	2	2	2	3	2	3	2	3	2	2	2	2	84
64	3	2	3	1	3	0	3	2	1	1	2	2	1	1	1	3	2	1	2	2	2	1	3	2	2	1	2	2	2	2	3	1	0	2	61
65	3	2	2	0	1	0	0	3	2	0	2	2	0	0	1	1	1	2	1	0	1	0	2	1	1	2	2	2	2	3	1	1	0	1	42
66	1	2	2	3	3	2	2	1	2	1	1	2	2	3	2	2	2	2	2	2	2	2	2	2	2	3	2	3	3	2	3	2	2	1	70
67	0	1	1	1	0	0	0	0	1	1	0	0	0	0	0	0	0	0	0	0	0	0	1	0	0	0	1	0	0	0	1	0	0	0	8
68	3	3	2	3	3	3	2	3	3	2	3	2	2	3	2	3	2	2	3	2	3	2	3	3	2	2	3	3	3	2	2	2	2	2	85
69	1	1	2	1	1	2	3	2	1	3	1	2	2	1	2	3	2	3	3	1	2	1	3	1	1	2	2	2	2	2	1	1	2	2	61
70	3	1	1	1	0	0	0	2	1	1	1	1	0	0	0	2	3	0	1	1	1	0	0	0	1	0	3	2	1	2	1	1	0	1	32
71	2	3	2	2	2	3	2	3	3	3	0	2	1	2	2	1	2	3	3	2	3	2	2	2	2	2	1	3	1	1	2	2	3	2	71
72	1	1	3	2	0	1	2	1	0	1	1	0	0	1	0	2	0	0	1	1	0	2	0	1	1	1	0	1	1	1	0	0	3	0	29
73	2	2	3	2	2	3	2	2	3	3	2	3	1	3	2	2	3	3	2	1	3	3	3	2	2	2	2	2	2	1	3	3	3	1	78
74	2	1	0	0	2	2	0	1	1	1	0	0	0	0	0	0	1	0	0	2	0	1	0	0	2	1	1	0	1	3	2	0	0	1	25
75	0	1	2	0	0	0	0	0	0	1	0	0	0	0	1	1	0	0	2	2	0	1	1	1	0	2	3	1	0	1	3	0	0	1	24
76	3	3	2	3	3	2	2	3	3	2	3	2	2	2	3	3	2	2	3	2	2	2	2	3	3	3	3	3	3	2	2	2	2	2	84
77	1	1	1	0	0	0	0	0	1	2	0	0	0	0	0	0	0	0	0	0	0	0	0	2	0	0	1	0	0	1	0	0	1	0	11
78	3	3	1	0	0	2	0	2	0	2	0	3	0	0	1	2	3	3	3	0	2	1	0	3	1	0	3	2	2	3	3	2	2	2	54
79	3	2	2	3	1	3	2	3	3	2	1	2	2	2	1	1	2	1	1	2	1	2	1	2	2	2	2	2	3	2	3	3	2	0	66
80	3	3	2	3	2	2	2	3	2	2	2	2	2	2	3	2	2	3	2	2	2	3	3	1	2	2	2	2	2	3	2	2	3	2	77
81	2	2	2	3	1	1	1	1	1	1	1	1	0	2	3	1	1	3	1	1	2	2	0	0	0	1	2	2	2	1	1	1	2	0	45
82	2	2	1	2	2	1	2	1	2	2	2	1	2	2	1	2	2	1	1	1	1	1	1	2	2	1	1	1	1	1	2	2	2	1	51
83	0	0	1	1	1	1	1	0	1	0	0	1	0	0	0	1	1	1	0	1	1	0	1	1	1	1	1	0	0	2	0	0	0	1	20
84	0	0	0	0	0	0	0	0	0	0	0	0	0	0	0	0	0	0	0	0	0	0	0	0	0	0	1	0	0	0	1	0	0	1	3
85	0	0	0	0	0	0	0	1	1	0	0	0	0	0	1	1	0	0	0	0	0	0	0	0	0	1	1	0	0	0	1	0	0	1	8
86	0	1	0	0	0	0	0	1	0	0	0	0	0	0	0	0	0	0	1	0	0	0	0	0	0	0	1	0	0	0	0	0	0	0	4
87	2	2	2	1	1	1	2	1	1	1	1	1	2	1	3	2	1	2	0	2	1	2	2	3	2	2	0	2	1	1	1	2	2	0	50
88	3	3	1	2	2	1	1	2	1	2	2	3	1	0	2	2	2	2	3	0	1	2	1	2	1	1	3	2	3	2	3	1	2	2	61
89	1	1	1	0	0	0	0	1	0	0	0	0	0	1	0	1	1	1	1	1	0	0	1	0	0	0	1	0	1	0	1	0	0	1	15
90	2	2	2	3	3	2	2	2	1	3	1	2	2	2	3	1	3	2	3	3	2	2	2	2	1	3	2	2	3	3	1	1	1	2	71
91	1	3	0	0	0	2	0	1	1	0	1	1	0	0	1	0	0	0	0	1	0	1	2	0	1	2	0	2	2	1	1	0	0	2	26
92	1	1	2	2	2	1	1	1	1	1	2	1	1	1	2	1	2	1	1	1	2	2	2	2	1	1	2	2	2	1	2	1	2	2	50
93	1	0	3	3	1	1	2	2	2	2	2	1	2	2	0	0	0	1	2	3	1	0	2	0	2	3	2	1	2	2	1	1	1	1	49
94	2	2	2	2	1	0	1	2	1	1	2	0	1	1	1	1	1	1	1	1	0	2	1	1	1	1	2	2	1	1	1	1	1	1	40
95	2	1	1	2	2	1	1	2	2	1	2	1	1	1	2	2	1	1	2	1	1	1	1	2	2	2	1	2	2	1	2	1	1	1	49
96	2	3	3	1	3	3	2	2	3	3	2	2	3	3	2	2	3	3	3	3	3	2	2	3	2	3	3	3	3	3	2	2	3	3	88
97	0	0	0	0	0	0	0	0	0	0	0	0	0	1	0	1	0	0	0	1	0	0	0	0	0	0	1	0	0	0	1	0	0	1	6
98	0	0	0	0	0	0	0	0	0	0	0	0	0	0	0	0	0	0	0	0	0	0	0	0	0	0	0	0	0	0	0	0	0	0	0
99	2	3	1	3	3	2	1	1	2	2	0	1	1	1	2	0	1	1	1	2	0	2	2	1	1	1	1	1	2	1	0	2	2	1	47
100	2	1	2	2	3	1	1	1	2	2	2	0	1	2	3	0	1	1	1	2	1	2	2	3	0	0	1	2	2	1	0	1	0	2	47
101	0	0	0	0	0	0	0	0	0	0	0	0	0	0	0	0	0	0	0	0	0	0	0	0	0	0	0	0	0	0	0	0	0	0	0
102	3	1	2	3	1	2	2	1	1	2	3	2	2	2	3	1	2	2	3	2	2	2	2	3	1	3	3	1	3	2	2	2	2	2	70
103	2	2	2	3	2	3	2	2	3	3	2	3	3	1	2	2	3	1	2	3	1	1	3	2	2	2	2	3	2	1	1	3	1	3	73
104	2	1	2	2	0	1	2	2	1	2	0	0	0	1	0	0	3	1	1	3	0	0	0	3	1	1	3	2	0	1	2	3	1	0	41
105	2	2	3	2	2	3	3	2	2	3	2	2	3	3	2	2	3	2	2	3	3	3	3	2	2	2	2	2	3	3	3	3	3	3	85
106	1	2	1	2	2	1	1	1	2	1	2	2	0	2	0	1	2	1	0	2	1	1	1	2	2	0	0	1	1	0	1	3	2	2	43
107	3	1	1	0	1	2	1	2	0	0	2	1	1	1	2	1	3	2	0	1	1	0	1	1	0	0	1	2	1	2	2	1	2	2	41
108	2	1	2	2	2	1	1	2	1	2	1	1	1	2	1	1	1	1	3	2	1	1	0	2	1	0	2	2	2	1	3	2	3	1	51
109	0	0	0	0	1	0	0	1	0	1	1	3	1	0	1	0	2	1	1	1	0	2	0	1	1	0	0	0	1	0	1	1	0	0	21
110	2	3	3	1	0	2	0	3	2	3	3	2	1	2	3	1	1	2	3	2	3	2	1	2	1	2	1	2	1	3	2	1	2	2	64
111	1	2	2	1	2	2	2	2	1	1	1	2	1	1	1	2	2	1	1	3	1	1	1	1	1	2	2	3	2	2	1	0	1	0	49
112	2	1	2	3	2	1	2	1	1	2	2	1	1	1	2	2	1	3	2	2	1	1	2	3	2	3	1	2	2	1	0	1	2	3	58
113	0	2	3	3	3	1	3	3	1	1	0	3	2	0	3	1	3	3	2	2	2	1	3	3	3	0	2	1	0	3	3	3	0	1	64
114	1	2	1	1	2	3	2	2	2	3	2	1	1	1	2	2	2	3	2	1	1	1	2	2	2	2	2	2	2	3	1	1	2	3	62
115	2	2	1	2	0	0	0	0	1	2	1	0	1	0	0	0	0	1	2	0	0	0	1	1	2	1	0	1	0	1	0	1	0	0	23
116	2	1	3	1	1	2	0	1	2	2	1	2	0	2	1	0	1	2	1	1	2	2	2	1	3	1	2	1	1	2	3	0	2	2	50
117	1	1	1	1	1	1	1	1	1	1	1	1	1	1	1	1	1	1	1	1	1	1	1	1	1	1	1	1	1	1	1	1	1	1	34
118	3	2	2	1	1	0	1	2	2	2	0	1	1	0	1	2	2	1	1	0	0	1	1	2	0	1	3	1	1	2	3	1	0	1	42
119	2	3	2	3	2	2	2	3	2	2	2	3	3	3	3	2	3	3	2	2	3	3	2	3	2	3	2	2	2	3	3	2	2	3	84
120	1	0	0	0	0	0	0	0	0	0	0	2	0	0	1	1	2	0	0	0	0	0	0	0	0	0	1	0	1	1	1	0	0	1	12
121	3	1	2	2	1	1	1	2	0	0	2	2	2	1	1	2	3	3	1	0	1	2	2	0	2	0	2	1	1	2	2	0	0	3	48
122	3	2	3	3	2	2	2	2	2	3	3	3	2	2	3	2	3	2	2	3	2	3	2	2	3	3	2	3	2	2	3	2	3	3	84
123	1	0	0	0	0	0	0	0	0	0	0	1	0	0	0	0	1	1	0	0	0	0	0	0	0	0	0	0	1	1	0	0	0	0	6
124	2	1	2	1	0	0	1	2	2	0	1	1	0	0	2	2	2	1	1	0	1	0	2	1	1	2	2	2	1	2	3	0	0	2	40
125	3	3	3	3	3	2	3	3	2	2	3	2	2	2	3	3	2	2	3	2	2	2	2	3	3	3	3	3	3	2	2	2	2	2	85
126	1	2	2	2	1	2	1	1	0	1	3	2	2	1	2	2	2	2	0	2	3	2	1	2	1	2	1	1	1	2	3	3	3	1	57
127	2	3	2	2	2	2	3	3	3	3	3	2	2	3	3	2	2	3	3	3	3	3	2	2	2	3	2	3	2	3	2	2	2	2	84
128	1	0	1	0	1	1	0	1	1	0	1	1	1	0	0	1	0	1	0	1	1	0	2	0	1	2	1	1	2	0	1	1	1	1	26
129	2	2	1	1	1	2	2	2	2	2	1	2	2	1	1	1	1	2	1	1	2	1	2	1	2	2	1	1	1	1	1	1	1	1	48
130	1	1	2	2	2	1	0	3	2	3	2	2	1	2	1	0	2	2	0	1	2	3	2	0	2	0	1	2	1	1	2	2	2	1	51
131	3	1	1	0	1	0	2	1	0	0	2	2	0	0	1	1	2	3	1	0	1	1	1	1	1	1	1	1	2	2	1	0	0	1	35
132	0	1	2	0	0	0	1	3	2	0	1	2	1	0	1	2	2	2	1	1	0	0	2	1	1	2	3	1	2	2	3	0	0	2	41
133	3	2	3	2	2	1	2	3	3	1	3	2	1	2	3	3	3	3	2	2	2	1	3	3	1	3	3	3	2	3	3	2	1	3	79
134	2	3	2	2	2	2	3	3	3	3	3	2	2	3	3	2	2	3	3	3	3	3	2	2	2	3	2	3	2	3	2	2	2	2	84
135	2	3	2	1	2	2	2	3	1	2	2	1	1	2	1	1	1	3	2	2	2	3	1	2	1	3	1	2	2	3	2	1	2	1	62
136	2	1	1	2	0	1	2	1	1	1	1	1	1	1	2	1	1	1	0	2	2	0	1	2	2	1	2	0	2	3	3	0	1	2	44
137	1	1	0	0	1	0	0	1	1	1	1	0	0	0	1	2	0	1	2	0	0	1	0	0	0	1	1	1	1	1	1	0	0	1	21
138	3	2	3	2	3	0	2	2	1	2	2	3	1	1	2	3	3	2	1	1	2	2	3	3	1	1	3	2	2	3	2	2	0	2	67
139	0	0	1	3	0	1	0	2	2	0	2	0	0	1	1	0	0	1	2	3	1	1	0	3	0	1	3	1	0	1	0	1	3	0	34
140	2	3	3	2	2	3	3	3	2	2	2	3	3	3	2	2	3	3	2	2	3	3	3	3	2	2	3	2	2	3	2	3	3	3	87
141	1	2	1	2	3	3	3	1	2	2	2	2	3	1	2	3	2	1	2	2	1	1	1	3	2	2	3	2	3	3	1	1	3	2	68
142	2	3	2	1	2	3	2	3	0	2	3	2	1	1	2	2	2	2	1	2	1	3	1	1	2	2	1	2	1	3	2	2	2	2	63
143	0	0	0	0	0	0	0	1	0	0	0	1	0	0	0	0	1	0	0	0	0	0	0	0	0	0	1	0	0	0	1	0	0	0	5
144	2	2	3	3	2	2	3	2	2	3	2	2	3	3	3	2	3	3	2	3	2	3	3	2	3	3	2	2	1	3	1	1	2	3	81
145	1	0	1	1	1	0	1	1	2	0	0	0	0	1	1	0	1	1	1	1	0	1	0	0	0	0	0	0	1	1	1	0	1	1	20
146	2	1	2	1	0	1	3	2	1	0	0	0	2	3	0	3	1	0	2	3	3	1	0	0	1	2	2	0	0	3	1	0	2	1	43
147	0	0	0	0	0	0	1	0	0	1	0	0	0	0	0	0	0	0	0	1	0	0	0	0	0	0	0	0	0	1	1	0	0	0	5
148	0	2	2	2	1	1	1	1	2	1	2	2	2	1	2	0	2	0	1	0	1	0	1	0	0	2	1	0	1	1	2	1	1	2	38
149	3	1	2	2	0	0	1	3	2	2	0	1	1	2	1	1	2	1	1	2	0	2	2	3	1	1	1	1	2	2	2	2	2	0	49
150	2	2	2	1	2	2	0	3	1	3	2	3	3	0	1	1	3	1	3	2	2	2	3	2	3	2	1	2	2	1	1	2	2	2	64
151	2	2	2	1	2	2	3	2	3	2	2	1	2	3	3	3	1	2	3	3	3	2	3	1	3	0	2	3	2	2	3	3	3	2	76
152	2	1	2	2	1	3	3	1	3	2	2	3	2	2	2	1	3	1	2	2	2	3	2	2	3	1	3	2	2	1	2	3	2	1	69
153	1	0	0	0	1	2	0	0	3	0	1	2	1	2	2	2	2	1	0	1	1	1	1	0	2	1	1	1	1	2	0	1	0	2	35
154	3	3	2	3	3	2	2	3	3	2	1	1	2	2	3	1	2	2	1	2	2	2	2	3	3	3	3	3	2	2	2	2	2	2	76
155	0	1	0	0	0	0	1	2	3	0	0	1	0	0	2	1	1	0	1	0	0	0	1	1	0	0	3	1	0	0	2	0	0	1	22
156	2	2	2	2	2	2	2	2	2	2	2	2	2	3	2	2	2	2	2	2	2	2	2	2	3	3	2	2	3	2	2	2	2	1	71
157	2	2	1	1	2	0	1	2	0	1	0	0	1	1	3	2	1	1	0	1	1	1	1	1	1	2	1	1	1	1	1	2	0	1	37
158	2	3	2	2	2	2	3	3	3	3	3	2	2	3	3	2	2	3	3	3	3	3	2	2	2	3	2	3	2	3	2	2	2	2	84
159	2	0	2	0	0	0	0	2	0	0	1	1	0	0	1	0	3	2	0	2	0	0	1	0	0	1	0	1	1	2	2	0	1	0	25
160	2	1	1	1	1	1	1	1	1	2	1	2	0	1	0	2	3	2	1	2	1	2	1	2	2	1	1	3	1	2	2	1	2	1	48
161	0	0	0	0	0	0	0	0	0	0	0	0	0	0	0	0	0	0	0	1	0	0	1	0	0	0	0	1	0	0	1	0	1	0	5
162	2	3	2	2	2	2	3	3	3	3	3	2	2	3	3	2	2	3	3	3	3	3	2	2	2	3	2	3	2	3	2	2	2	2	84
163	2	0	0	0	0	0	1	1	1	0	1	2	0	0	1	1	1	1	0	0	0	0	0	1	1	0	0	1	1	0	1	0	0	0	17
164	1	2	1	1	0	3	3	2	2	1	2	1	1	1	2	2	2	2	2	1	1	1	2	2	2	1	2	2	1	1	3	3	2	3	58
165	3	1	0	1	1	0	1	2	1	0	2	3	1	2	2	1	3	3	1	2	1	0	0	1	1	1	1	3	3	3	2	1	0	2	49
166	2	2	1	2	1	1	2	2	0	2	1	0	0	0	1	1	3	1	0	3	1	1	0	1	0	1	1	2	0	1	2	2	1	0	38
167	2	2	3	1	0	1	3	1	2	0	0	1	1	2	1	0	3	1	0	2	2	1	1	3	1	1	3	3	0	3	2	3	3	1	53
168	0	1	1	0	0	1	0	0	1	1	0	0	0	0	0	1	0	0	1	0	0	1	1	0	0	1	1	1	0	0	0	0	1	0	13
169	1	0	0	0	0	0	0	0	0	0	0	0	0	0	0	0	0	0	0	0	0	0	0	1	0	0	0	0	0	0	0	1	0	0	3
170	2	1	3	0	1	0	1	2	1	1	2	3	2	0	1	2	3	3	1	0	1	2	2	1	1	1	2	2	2	3	2	1	0	1	50
171	2	2	2	2	1	1	1	1	1	1	2	2	2	1	1	2	2	1	2	2	2	1	1	2	2	2	2	2	1	1	2	2	2	2	55
172	0	0	0	0	0	0	0	0	0	0	0	1	0	0	0	0	1	0	0	0	0	0	0	0	0	0	0	0	0	0	0	0	0	0	2
173	1	2	2	2	0	3	3	1	0	1	1	1	2	0	3	2	2	3	2	3	0	1	2	3	1	2	1	0	2	1	3	2	0	1	53
174	2	1	2	1	0	0	1	1	0	0	0	2	0	0	0	1	2	0	1	0	0	0	2	1	0	0	3	1	2	1	3	0	0	1	28
175	1	0	2	0	1	0	0	2	0	0	0	0	0	1	1	1	2	1	0	3	0	0	0	2	0	0	3	0	0	2	3	0	0	2	27
176	2	0	0	2	0	0	0	2	0	0	0	0	0	0	0	0	2	0	0	2	0	0	0	0	0	0	0	2	0	2	0	0	2	0	16
177	0	0	0	0	0	0	0	0	0	0	0	0	0	0	0	0	0	0	0	0	0	0	0	0	0	0	0	0	0	0	1	0	0	1	2
178	2	0	1	0	0	0	0	0	0	0	0	1	0	0	0	1	2	1	0	0	0	0	1	0	0	0	1	0	0	2	1	0	0	1	14
179	2	1	1	2	1	1	2	1	1	1	2	1	1	1	1	2	1	3	2	1	2	2	2	0	2	2	2	2	2	3	2	1	1	3	54
180	1	0	1	2	0	3	2	3	0	2	2	2	1	2	1	2	2	1	2	1	0	2	1	2	0	2	2	2	1	3	2	1	1	1	50
181	2	1	1	2	1	1	1	2	1	1	1	1	1	1	1	1	2	1	2	2	2	1	2	2	1	2	2	2	1	2	1	1	2	1	48
182	3	2	3	2	1	2	2	2	2	3	1	2	2	1	1	2	2	1	1	3	1	2	1	2	1	2	2	2	1	2	3	3	3	1	64
183	2	2	0	1	2	0	1	2	3	1	1	2	0	1	1	2	1	2	2	1	1	1	0	2	1	2	2	1	2	2	3	1	0	3	48
184	0	0	0	0	0	0	0	0	0	0	0	0	0	0	0	0	1	0	0	0	0	0	0	0	0	0	0	0	0	0	0	0	0	0	1
185	1	1	1	1	1	1	1	1	1	1	1	1	1	1	1	1	1	1	1	1	1	1	1	1	1	1	1	1	1	1	1	1	1	1	34
186	1	0	0	1	0	0	0	0	0	0	0	0	1	0	0	1	1	0	0	0	0	0	0	0	1	0	0	0	0	1	1	0	1	0	9
187	0	1	0	0	1	0	0	0	1	0	0	1	0	0	0	1	0	1	1	0	0	0	0	1	0	1	1	0	1	0	0	0	0	0	11
188	1	2	2	2	3	2	1	1	3	1	2	2	1	1	3	2	2	3	1	2	3	2	3	3	1	2	3	2	1	3	2	1	3	2	68
189	1	1	2	1	1	0	1	2	2	0	1	2	0	0	1	1	3	2	1	1	1	0	1	1	0	1	2	1	1	2	2	0	0	1	36
190	0	0	0	0	0	0	0	0	0	0	0	0	0	0	0	0	0	0	0	0	0	0	0	0	0	0	0	0	0	0	0	0	0	0	0
191	2	1	3	2	0	1	2	3	3	2	1	0	0	0	0	1	3	0	2	3	0	1	0	3	0	0	2	3	0	3	3	1	1	0	46
192	2	2	3	2	0	2	3	3	1	3	0	3	0	2	3	1	3	1	2	0	3	0	2	3	3	1	3	1	3	3	3	1	0	3	65
193	2	2	1	1	1	1	0	1	1	1	2	1	2	2	1	1	1	1	0	1	1	1	2	1	0	1	0	1	0	1	1	0	2	1	35
194	2	1	2	1	2	3	2	2	3	1	2	3	3	1	2	2	1	1	1	1	1	1	1	2	2	0	2	2	2	3	3	3	3	2	63
195	1	2	0	1	1	0	1	1	1	1	0	0	0	0	0	1	1	1	2	1	0	0	0	1	0	1	2	1	0	2	2	0	1	1	26
196	2	2	0	2	1	1	2	2	1	2	1	1	1	1	1	1	1	1	1	2	1	1	1	2	1	1	2	2	1	2	2	2	2	1	47
197	2	2	0	2	2	2	1	1	0	2	2	1	1	1	2	0	1	2	2	2	1	1	2	1	1	0	2	1	1	0	1	2	1	1	43
198	1	1	1	0	2	0	1	0	0	0	0	2	2	0	1	1	2	0	0	2	1	1	1	0	0	0	2	2	1	1	2	1	0	0	28
199	1	2	2	1	1	0	1	1	1	0	0	1	0	0	1	2	1	0	1	0	1	1	1	2	0	1	3	1	1	1	3	0	1	2	34
200	2	2	3	2	3	1	1	2	2	3	1	2	2	3	2	2	1	2	2	3	3	2	3	2	2	2	2	2	3	3	3	3	3	3	77
Participants	Human condition																																		SCORE
	Fear subtotal																	Avoidance subtotal
	Q1	Q2	Q3	Q4	Q5	Q6	Q7	Q8	Q9	Q10	Q11	Q12	Q13	Q14	Q15	Q16	Q17	Q1	Q2	Q3	Q4	Q5	Q6	Q7	Q8	Q9	Q10	Q11	Q12	Q13	Q14	Q15	Q16	Q17
1	2	2	2	3	2	2	2	3	2	3	3	3	3	2	2	1	3	2	3	2	3	2	2	1	3	3	1	2	3	2	3	3	2	1	78
2	3	3	3	2	2	2	2	2	3	2	2	2	2	3	2	2	3	3	2	3	2	3	3	2	3	3	2	3	3	3	2	3	3	2	85
3	0	1	0	0	1	0	0	0	1	0	0	0	1	0	0	0	0	1	0	0	1	1	0	0	0	0	0	1	0	0	0	0	1	0	9
4	1	3	2	1	2	2	1	1	1	3	3	1	2	1	2	1	2	2	1	1	2	2	3	1	2	1	2	1	2	1	3	1	2	2	58
5	2	1	2	1	2	2	3	3	2	2	3	1	3	2	3	1	2	2	1	2	3	3	3	1	3	2	3	2	2	2	2	2	2	1	71
6	0	0	0	0	0	0	0	1	0	0	0	1	1	0	0	0	0	0	1	0	0	0	0	0	0	0	0	1	1	0	1	0	0	0	7
7	3	2	2	3	2	3	2	3	3	3	3	3	2	3	3	2	2	2	2	3	3	3	3	2	3	3	2	2	2	2	2	2	2	2	84
8	2	2	1	2	1	3	1	2	0	3	1	2	1	1	1	3	0	1	0	0	3	3	1	2	2	2	3	1	3	1	1	3	2	2	56
9	3	2	2	1	1	1	1	2	2	0	2	1	0	2	1	0	0	2	3	1	1	2	1	0	3	2	1	1	2	2	1	2	1	1	47
10	2	2	3	2	2	2	2	3	3	1	3	2	2	1	3	3	3	2	1	2	1	1	3	2	1	1	3	2	2	3	3	2	1	2	71
11	1	2	2	2	2	2	1	2	1	1	1	3	3	0	2	1	2	2	2	2	0	2	1	2	1	1	1	2	2	2	3	2	2	1	56
12	2	3	3	3	3	3	2	3	2	3	3	3	3	2	3	2	2	2	2	1	2	3	3	3	2	3	3	2	2	3	3	3	3	2	87
13	2	3	1	2	1	3	0	1	3	2	2	1	2	3	2	0	3	3	1	3	1	1	3	1	3	2	2	3	3	0	1	1	3	2	64
14	1	1	1	1	2	1	1	1	1	1	1	1	0	2	1	2	0	0	2	2	1	1	2	2	1	2	2	1	2	2	0	1	0	0	39
15	0	0	0	0	0	0	0	0	0	0	0	0	0	0	0	0	0	0	0	0	0	0	0	1	0	0	1	0	0	0	0	0	0	0	2
16	0	2	0	1	2	1	0	1	1	1	0	1	1	1	1	0	0	1	1	1	0	1	0	1	2	1	1	1	0	0	1	0	0	1	25
17	2	0	1	2	2	2	2	2	0	1	2	2	2	2	3	2	1	3	3	1	3	2	1	2	1	3	1	3	2	1	1	2	1	1	59
18	2	1	2	3	0	1	1	2	2	3	2	3	2	2	2	2	2	2	1	1	1	2	3	2	2	3	2	2	2	3	2	1	1	1	63
19	3	3	2	3	2	2	3	2	2	2	3	3	3	2	2	2	2	3	2	3	2	2	3	2	3	3	3	3	2	3	2	3	2	3	85
20	2	3	3	3	2	3	3	2	1	1	2	2	2	2	2	2	2	2	3	3	2	3	2	2	3	3	1	3	3	3	2	2	3	2	79
21	3	3	3	2	3	2	2	2	2	2	3	2	2	3	3	2	3	3	2	3	2	3	3	2	3	3	2	3	2	3	2	2	2	3	85
22	2	2	1	2	1	1	2	1	1	1	2	2	2	1	1	1	1	2	1	2	1	1	2	1	2	2	2	2	1	2	1	2	1	2	51
23	2	2	3	2	1	1	2	3	2	1	1	3	1	1	2	2	2	2	2	3	0	2	1	0	2	2	1	3	2	0	2	1	1	2	57
24	2	1	2	2	1	3	2	1	2	2	2	1	2	1	2	2	1	2	1	2	2	3	1	3	3	1	2	2	2	1	3	1	1	1	60
25	1	0	0	0	0	2	0	2	0	0	2	1	1	0	2	1	0	1	1	0	2	0	0	1	0	1	0	1	0	2	0	1	2	0	24
26	2	3	2	1	3	1	3	3	3	2	2	3	2	3	2	2	2	2	3	2	1	2	1	2	1	3	2	1	3	3	2	1	3	2	73
27	2	3	3	3	2	3	3	3	3	2	2	2	2	2	3	3	2	2	3	2	3	3	3	3	2	2	3	2	3	2	2	2	3	2	85
28	0	0	1	0	0	1	0	0	0	0	0	1	0	0	1	0	0	0	0	0	1	0	1	1	1	0	1	0	0	0	0	1	0	0	10
29	3	2	2	3	2	3	2	3	3	3	3	3	2	3	3	2	2	2	2	3	3	3	3	2	3	3	2	2	2	2	2	2	2	2	84
30	3	1	1	1	1	2	2	3	1	1	3	2	2	1	3	0	1	2	1	1	2	2	0	2	2	2	1	2	1	2	1	2	3	1	55
31	3	0	3	2	2	2	2	1	3	3	2	1	2	2	3	2	1	1	3	1	3	2	1	2	2	3	1	2	2	2	1	1	1	1	63
32	2	3	2	3	2	3	3	3	2	2	2	3	2	2	3	3	2	2	3	2	3	2	3	3	3	2	3	2	2	2	2	2	3	3	84
33	2	3	3	2	2	2	2	3	2	2	2	2	2	2	3	2	3	3	2	2	3	2	3	3	3	3	3	2	2	2	2	2	3	3	82
34	2	3	2	3	2	3	3	3	2	2	2	3	2	2	3	3	2	2	3	2	3	2	3	3	3	2	3	2	2	2	2	2	3	3	84
35	1	2	2	2	2	1	2	3	2	2	0	1	2	1	2	1	2	2	2	2	1	1	1	2	1	1	2	2	1	2	1	2	1	2	54
36	3	2	2	3	2	3	2	3	3	3	3	3	2	3	3	2	2	2	2	3	3	3	3	2	3	3	2	2	2	2	2	2	2	2	84
37	0	1	1	2	2	2	1	2	0	1	2	3	1	1	3	0	1	1	1	1	1	2	1	2	1	2	2	2	0	2	1	2	2	0	46
38	1	0	1	0	1	1	1	2	1	1	2	0	2	1	2	2	1	2	2	2	2	1	1	1	1	1	0	1	0	2	1	1	1	1	39
39	1	0	1	1	1	1	1	1	1	1	1	1	1	0	1	1	1	1	0	0	1	1	1	1	1	1	0	1	1	1	0	1	1	1	28
40	2	3	2	3	2	2	1	3	2	2	1	2	2	1	0	1	2	2	3	2	2	1	2	1	3	1	1	2	1	1	2	2	1	1	59
41	2	3	3	3	2	2	2	3	2	2	3	2	3	2	1	3	2	2	3	2	2	3	3	3	3	2	3	2	2	3	2	2	2	3	82
42	2	1	2	2	1	2	1	1	3	1	3	2	1	1	1	2	2	1	1	1	2	1	2	1	2	2	1	2	2	2	2	1	2	2	55
43	2	2	3	2	1	3	2	2	3	3	2	2	2	3	1	3	3	2	1	3	3	1	2	1	2	2	2	2	1	2	1	2	1	2	69
44	2	2	2	1	2	1	1	1	1	1	2	3	1	2	2	2	0	0	1	0	3	2	2	1	1	1	3	2	3	2	1	3	2	2	55
45	1	0	0	0	0	0	0	0	1	0	0	1	0	0	1	0	0	0	1	0	1	0	0	1	1	0	1	0	0	0	0	0	0	1	10
46	3	2	3	2	3	2	3	3	2	3	3	3	2	3	2	3	2	2	2	3	3	3	3	2	3	3	3	2	2	2	2	2	2	2	85
47	2	1	0	2	1	2	2	2	2	1	2	1	1	2	3	1	1	0	2	1	1	2	2	1	1	2	2	2	1	2	2	1	2	0	50
48	2	1	1	1	1	2	1	2	1	1	2	1	2	1	2	2	1	2	2	2	2	1	1	2	1	2	1	2	1	2	1	2	2	1	51
49	2	0	0	2	0	2	1	1	1	0	2	3	1	1	1	1	2	1	3	1	1	0	1	3	1	2	1	0	2	2	0	0	0	0	38
50	2	2	1	2	2	2	1	2	2	1	1	1	1	1	2	2	1	1	2	1	2	2	1	2	1	1	2	1	2	1	1	1	2	1	50
51	2	2	2	2	3	3	3	3	2	2	2	3	2	3	3	3	2	2	3	2	3	2	3	3	2	2	2	2	2	2	3	2	3	3	83
52	0	0	0	0	0	0	0	0	0	0	0	0	0	0	0	0	0	0	0	0	0	0	0	0	0	0	0	0	0	0	0	0	0	0	0
53	2	3	2	1	3	2	2	2	2	2	3	2	2	2	2	2	2	1	2	2	2	3	2	1	2	2	3	1	3	3	1	2	2	1	69
54	1	3	2	3	1	2	1	2	2	1	0	3	3	3	3	3	2	2	3	3	2	2	3	1	2	1	2	2	2	3	2	2	2	0	69
55	3	2	3	3	1	1	1	1	3	1	1	2	2	0	1	1	2	2	1	0	3	3	0	1	1	3	2	2	1	2	1	2	3	2	57
56	2	2	1	2	2	1	0	0	0	1	1	3	2	0	1	1	0	1	0	2	2	1	1	0	2	3	1	0	1	1	1	2	1	1	39
57	1	0	0	0	0	1	0	1	0	0	1	0	1	0	1	2	0	2	1	1	1	0	0	1	0	1	0	1	0	1	1	1	1	0	20
58	0	0	0	0	0	0	0	0	0	0	0	0	0	0	0	0	0	0	0	0	0	0	0	0	0	0	0	0	0	0	0	0	0	0	0
59	1	1	0	0	0	1	0	1	0	1	1	0	1	0	0	2	0	2	1	1	1	0	0	1	0	2	0	1	0	1	1	0	0	0	20
60	2	2	2	3	2	2	1	1	1	1	1	3	3	2	3	3	2	3	3	2	1	2	2	3	3	2	1	2	3	2	3	2	2	2	72
61	0	0	0	0	0	0	0	0	1	0	0	0	0	0	0	0	0	0	0	0	0	0	0	0	0	0	1	0	1	0	1	0	0	0	4
62	1	2	1	2	2	2	2	1	2	1	1	2	2	2	1	1	1	1	2	2	2	1	1	2	1	2	1	2	2	1	1	1	1	1	50
63	0	2	2	1	1	0	2	0	2	1	1	1	2	1	0	1	2	1	0	0	0	1	2	0	1	0	2	0	1	1	2	0	1	1	32
64	3	2	1	2	2	1	3	1	2	2	0	1	2	2	0	1	1	1	0	2	2	2	1	3	0	0	3	2	3	0	1	2	1	1	50
65	2	3	2	3	2	3	3	3	2	2	2	3	2	2	3	3	2	2	3	2	3	2	3	3	3	2	3	2	2	2	2	2	3	3	84
66	2	1	1	1	3	2	3	3	2	2	2	2	2	2	3	1	2	1	2	2	1	1	2	1	2	2	1	2	3	2	2	2	3	2	65
67	0	1	0	0	0	1	0	0	0	0	0	0	0	0	0	1	0	1	0	0	0	0	0	0	1	0	0	0	0	0	0	0	1	0	6
68	2	3	2	3	2	3	3	3	2	2	2	3	2	2	3	3	2	2	3	2	3	2	3	3	3	2	3	2	2	2	2	2	3	3	84
69	2	2	3	2	3	1	2	2	2	2	2	2	1	2	2	2	2	2	2	2	2	2	2	3	2	2	3	0	1	3	1	3	2	2	68
70	2	1	2	0	1	3	1	3	2	3	2	1	2	2	1	1	2	2	1	2	3	2	2	1	3	2	2	2	2	2	2	2	1	1	61
71	1	3	0	1	0	2	1	1	1	2	3	3	3	0	3	1	1	2	2	1	2	1	1	2	2	1	1	1	1	1	3	0	3	1	51
72	0	0	0	0	0	0	0	0	0	0	0	0	0	0	0	0	0	0	1	0	0	0	0	1	0	0	0	0	0	1	0	0	0	0	3
73	1	1	0	2	0	2	1	2	2	0	3	1	0	2	2	1	1	1	1	1	2	2	1	1	1	2	1	0	2	3	2	1	1	1	44
74	0	0	0	0	0	0	0	0	0	0	0	0	0	0	0	0	0	0	0	0	0	0	0	1	0	0	0	0	0	1	0	0	0	0	2
75	3	1	1	3	2	2	2	3	1	3	3	2	2	2	3	1	3	1	2	2	2	1	2	2	3	2	1	2	1	1	2	2	1	2	66
76	2	1	1	1	1	2	1	2	1	1	2	1	2	1	2	2	1	2	2	2	2	1	1	2	1	2	1	2	1	2	1	2	2	1	51
77	0	0	0	0	1	1	0	2	0	0	0	0	1	1	0	1	0	0	1	2	1	1	0	1	1	0	2	1	1	1	0	1	1	1	22
78	2	2	1	1	2	2	1	1	1	2	2	3	3	0	3	1	1	2	2	0	3	2	2	2	2	2	2	1	2	2	2	1	3	2	60
79	3	2	2	3	2	3	2	3	3	3	3	3	2	3	3	2	2	2	2	3	3	3	3	2	3	3	2	2	2	2	2	2	2	2	84
80	0	0	1	0	0	0	1	0	0	0	0	1	0	1	1	1	0	0	0	1	1	0	0	1	1	0	0	0	0	0	0	1	0	0	11
81	0	0	0	0	0	0	0	0	0	0	0	0	0	0	0	0	0	0	0	0	0	0	0	0	0	0	0	0	0	0	0	0	0	0	0
82	1	2	1	1	1	1	0	1	0	1	2	1	3	1	2	1	0	1	1	2	1	0	1	1	0	1	1	1	0	2	3	2	2	0	38
83	1	2	3	2	3	1	1	1	1	3	3	3	2	1	2	0	2	2	1	0	2	1	1	3	2	0	3	1	2	3	2	2	2	0	58
84	3	2	2	3	2	3	2	3	3	3	3	3	2	3	3	2	2	2	2	3	3	3	3	2	3	3	2	2	2	2	2	2	2	2	84
85	2	3	2	3	2	3	3	3	2	2	2	3	2	2	3	3	2	2	3	2	3	2	3	3	3	2	3	2	2	2	2	2	3	3	84
86	1	3	1	1	1	2	1	1	1	1	1	1	2	1	1	1	2	1	2	2	1	2	1	1	2	1	2	2	1	2	1	2	2	2	49
87	2	2	1	3	3	1	1	2	1	3	2	3	2	2	1	3	2	2	3	2	1	2	1	1	2	2	1	1	3	2	1	2	3	2	65
88	0	0	1	0	0	0	0	0	0	1	0	0	0	0	0	0	0	1	0	0	0	0	0	1	1	0	0	0	0	0	0	0	1	1	7
89	2	2	3	2	0	3	3	0	3	2	2	3	3	0	2	3	1	2	1	2	3	3	2	3	2	0	2	2	2	2	2	2	2	1	67
90	3	3	2	3	2	2	2	3	2	1	2	3	2	1	2	2	2	3	1	3	2	3	2	2	1	1	2	2	2	1	2	3	3	3	73
91	3	0	0	0	0	3	0	3	0	0	3	3	3	0	0	3	0	3	3	3	3	0	0	3	0	3	0	3	0	3	0	3	3	0	51
92	2	2	3	2	3	1	2	1	1	1	2	2	2	1	1	3	3	2	3	2	1	1	2	3	2	2	2	2	3	2	3	2	3	2	69
93	1	1	1	1	0	2	1	2	0	0	3	2	3	0	2	2	0	3	2	3	3	0	1	2	1	3	1	3	0	1	0	2	2	1	49
94	2	2	2	2	2	1	2	1	2	2	2	2	2	2	1	1	2	2	1	2	1	2	2	1	2	2	2	2	2	2	2	2	1	2	60
95	0	3	3	2	2	2	2	3	3	2	1	2	3	1	0	1	3	1	1	1	2	1	1	2	2	3	1	2	2	0	1	1	1	1	56
96	3	0	0	1	1	2	1	3	0	0	3	1	3	0	2	3	0	3	2	2	1	0	0	3	1	2	1	2	0	2	1	3	2	1	49
97	2	2	2	1	2	2	2	1	2	1	2	1	2	2	1	1	1	1	1	2	1	1	2	1	1	2	1	2	1	2	1	1	1	1	49
98	0	0	0	0	0	0	0	1	0	0	1	0	1	0	0	0	0	1	0	0	1	0	0	1	0	1	0	0	0	1	0	0	1	0	9
99	0	2	0	1	1	1	0	2	0	2	0	0	1	1	0	0	0	0	0	1	1	0	1	0	2	0	0	1	1	2	1	0	0	0	21
100	1	1	1	1	2	1	2	1	1	2	1	1	1	1	1	1	2	2	1	1	1	1	1	1	1	2	1	1	1	1	1	1	1	1	40
101	3	1	3	2	0	1	0	3	2	3	2	3	3	3	1	3	1	2	2	2	1	2	2	1	1	1	3	2	3	0	2	3	3	1	65
102	0	0	0	0	1	0	0	0	0	0	0	0	0	0	0	0	0	0	0	0	0	0	0	0	0	0	0	0	0	1	0	0	0	0	2
103	1	2	1	2	1	2	2	1	1	1	1	2	1	1	2	1	1	1	2	1	2	1	2	2	2	1	2	2	1	1	1	1	2	2	49
104	1	1	1	1	1	1	1	1	1	1	1	1	1	1	1	1	1	1	1	1	1	1	1	1	1	1	1	1	1	1	1	1	1	1	34
105	0	0	0	0	0	0	0	1	0	0	0	0	1	0	0	0	0	0	0	0	0	0	0	0	0	0	0	0	0	1	0	0	0	0	3
106	2	3	2	3	2	2	3	3	2	2	1	3	2	2	3	3	2	3	1	2	3	2	3	3	3	2	3	2	2	2	2	2	3	3	81
107	0	0	0	0	0	0	0	0	0	0	0	0	0	0	0	0	0	0	0	0	0	0	0	0	0	0	0	0	0	0	0	0	0	0	0
108	2	2	1	2	2	3	2	1	2	3	2	2	2	3	1	3	1	2	1	2	3	3	1	1	1	2	1	2	2	2	1	2	1	1	62
109	2	2	1	1	2	1	0	2	2	0	2	1	0	2	0	1	2	1	2	1	2	2	0	2	1	0	1	2	2	1	2	2	1	0	43
110	2	1	2	3	2	1	3	2	2	2	2	1	2	1	3	2	2	2	3	3	1	2	2	3	3	3	3	1	3	2	2	2	1	1	70
111	1	1	1	1	1	2	1	1	1	1	1	1	1	1	2	1	1	2	1	1	1	1	1	2	1	2	1	2	1	2	1	1	1	1	41
112	2	2	2	1	1	2	1	1	1	1	2	1	3	0	2	1	1	1	1	0	2	1	1	1	2	1	1	1	2	2	2	1	2	1	46
113	2	1	2	1	2	1	1	2	1	1	2	1	3	0	1	1	1	1	1	0	2	1	1	3	1	1	2	1	2	3	2	2	2	1	49
114	3	3	2	3	1	2	2	2	3	3	3	3	1	2	2	2	2	1	2	3	2	1	2	2	2	3	0	1	3	1	1	1	2	1	67
115	3	3	3	3	3	2	2	2	2	3	3	3	2	2	3	3	2	2	2	3	3	2	3	3	2	3	2	3	2	2	2	2	2	2	84
116	2	2	1	2	1	0	2	2	1	1	2	3	1	3	1	2	1	1	2	2	1	2	2	3	0	2	2	1	2	0	3	1	3	2	56
117	1	2	2	2	2	1	1	1	1	1	2	1	3	1	2	1	2	2	2	1	2	2	2	2	2	2	1	2	2	1	1	1	2	1	54
118	2	2	2	3	3	3	3	3	2	3	2	2	2	2	3	3	2	3	2	3	3	2	2	2	3	2	2	2	2	3	2	2	3	3	83
119	2	3	2	3	3	2	3	3	3	2	2	3	3	2	2	2	2	3	3	3	2	2	2	2	2	3	2	2	2	3	2	2	2	3	82
120	1	0	0	1	1	1	0	0	0	1	1	0	1	0	0	0	2	1	1	0	1	0	0	1	1	0	1	0	0	2	0	0	1	0	18
121	2	1	2	2	2	1	1	2	1	2	1	2	2	2	1	2	2	2	2	2	2	1	2	1	2	2	2	2	2	1	2	1	1	1	56
122	2	3	2	3	3	3	3	2	2	2	2	3	2	2	2	2	2	2	3	2	3	2	1	3	2	3	2	3	2	2	2	3	3	3	81
123	1	1	1	1	2	1	1	1	1	1	1	1	1	0	1	1	1	1	2	0	1	1	1	2	1	1	2	1	1	3	1	1	1	0	37
124	1	1	1	3	3	3	1	2	2	2	3	1	2	2	0	2	2	2	2	3	1	0	3	2	3	1	2	3	2	2	1	0	3	3	64
125	2	1	3	3	1	2	2	1	3	3	3	1	2	2	1	2	1	3	1	2	2	3	2	3	2	3	2	2	1	1	2	2	1	3	68
126	1	2	1	1	2	1	1	1	1	1	1	1	1	1	1	1	1	1	1	1	1	1	2	1	1	1	2	1	1	1	1	1	1	1	38
127	0	1	2	1	1	0	0	1	1	1	1	1	2	0	1	1	1	1	0	1	1	1	0	1	0	1	1	0	0	2	2	1	1	1	29
128	0	0	0	0	1	0	0	1	0	1	0	0	1	1	1	1	1	1	1	1	0	0	1	1	1	1	1	1	1	0	1	0	1	1	21
129	0	0	0	1	2	0	0	2	0	0	0	1	0	0	2	1	0	1	1	0	1	0	0	3	1	1	2	0	1	2	0	0	1	0	23
130	1	1	0	1	1	1	1	2	1	2	1	1	1	1	1	1	2	2	1	1	1	1	1	1	1	1	1	1	2	1	1	0	1	0	36
131	0	0	0	0	0	0	0	0	0	0	0	0	0	0	0	0	0	0	0	0	0	0	0	0	0	0	0	0	0	0	0	0	0	0	0
132	0	0	0	1	1	0	0	0	0	0	0	1	0	0	1	0	0	0	0	0	0	0	0	1	0	0	1	0	0	1	0	0	0	0	7
133	0	1	2	3	1	2	1	1	1	2	1	1	2	1	2	0	2	3	1	2	2	2	1	3	0	1	2	2	3	1	2	1	3	2	54
134	0	1	1	1	0	1	1	1	2	0	2	0	1	1	1	2	2	1	0	0	0	0	0	1	0	1	1	1	1	1	0	0	0	1	25
135	2	3	2	1	1	3	0	0	0	0	2	1	2	3	2	0	2	1	2	2	3	2	2	1	1	3	2	2	1	2	1	1	2	3	55
136	0	1	0	0	1	0	0	0	0	0	0	0	1	0	0	0	0	0	0	0	0	0	0	0	0	0	0	0	0	1	1	1	1	0	7
137	1	1	2	1	3	1	2	2	2	1	0	3	2	1	3	1	3	1	2	2	3	1	2	1	1	2	2	3	3	2	2	3	0	2	61
138	2	3	3	3	2	2	2	3	1	3	3	3	3	1	3	2	3	3	2	0	2	2	3	3	2	2	2	2	2	2	3	3	3	2	80
139	1	1	1	1	1	1	1	1	1	1	1	1	1	1	1	1	1	1	1	1	1	1	1	1	1	1	1	1	1	1	1	1	1	1	34
140	0	0	0	0	0	0	0	0	0	0	0	0	0	0	0	0	0	0	0	0	0	0	0	0	0	0	0	0	0	0	0	0	0	0	0
141	1	2	1	1	1	2	1	1	1	1	2	1	2	2	0	1	2	1	2	1	2	1	1	2	1	1	1	2	1	1	1	1	3	2	46
142	0	0	0	0	0	0	0	0	0	0	0	0	0	0	0	0	0	0	0	0	0	0	0	0	0	0	0	0	0	0	0	0	0	0	0
143	0	0	0	0	0	0	0	0	0	0	0	0	0	0	0	0	0	0	0	1	0	0	0	0	0	0	0	0	0	0	0	1	0	0	2
144	2	2	2	1	2	1	1	2	2	1	2	0	1	2	1	2	2	2	3	3	1	2	2	2	3	2	1	1	1	2	3	1	2	2	59
145	1	2	2	0	0	2	2	1	2	1	1	3	3	1	2	2	1	1	2	2	1	2	2	1	1	1	2	0	1	2	0	1	2	0	47
146	2	3	2	0	3	3	2	2	2	3	3	1	2	1	1	3	2	2	1	1	0	2	1	2	2	2	2	2	0	2	2	2	1	1	60
147	0	0	1	0	0	0	0	0	1	0	0	1	0	0	1	0	0	0	0	0	0	0	0	0	1	0	1	0	0	0	1	1	0	1	9
148	1	0	0	1	1	1	0	1	2	0	0	1	0	2	0	0	1	0	0	0	0	1	1	2	1	1	0	1	1	0	1	1	1	0	22
149	1	1	1	1	1	1	1	1	1	1	1	1	1	1	1	1	1	1	1	1	1	1	1	1	1	1	1	1	1	1	1	1	1	1	34
150	1	0	2	1	2	1	1	1	1	1	2	3	1	0	2	1	0	0	0	2	0	0	2	0	0	0	0	2	0	0	1	1	1	1	30
151	0	1	1	0	1	0	0	0	0	1	1	0	1	1	0	0	0	1	0	2	1	0	0	1	1	0	1	0	0	2	1	1	1	0	19
152	2	1	1	1	2	1	1	3	2	3	2	2	2	0	1	1	2	2	3	2	1	0	2	1	1	2	1	2	1	0	2	2	1	2	52
153	0	1	1	1	1	0	0	0	1	1	1	1	1	1	1	1	1	1	1	0	1	1	0	1	1	1	1	0	1	1	1	1	1	1	27
154	0	1	0	1	0	1	0	1	0	0	0	0	0	0	1	0	0	0	0	0	1	0	1	0	1	0	0	0	0	0	0	0	1	0	9
155	0	0	1	0	1	0	0	0	0	0	0	0	1	0	0	0	0	0	1	0	0	0	0	0	0	0	0	0	0	1	0	1	1	0	7
156	0	0	0	0	1	0	0	1	0	0	0	0	0	1	0	0	0	0	0	2	0	0	0	1	0	0	0	0	0	1	0	0	0	0	7
157	2	3	3	3	2	2	2	3	2	3	3	2	3	3	2	2	2	3	3	3	3	3	2	3	2	2	3	2	3	2	3	3	3	3	88
158	0	1	0	0	1	1	1	0	0	0	1	0	1	0	1	2	1	0	0	0	0	0	0	0	0	0	1	0	0	0	1	1	1	1	15
159	1	2	2	1	1	1	0	1	1	2	2	1	3	0	1	0	0	0	0	1	1	1	1	2	1	1	2	0	0	2	3	2	2	0	38
160	2	3	2	2	2	2	1	2	2	2	2	3	2	3	3	2	2	2	3	2	2	2	1	3	1	2	2	3	2	3	2	2	2	3	74
161	0	0	0	0	0	1	0	0	0	0	0	0	0	0	0	0	0	0	0	0	1	0	0	1	1	0	1	0	1	0	1	0	1	0	8
162	1	1	2	0	2	1	1	2	2	2	1	1	2	1	1	1	1	3	2	1	2	2	1	2	1	0	2	0	2	1	2	2	1	3	49
163	0	0	0	0	0	0	0	0	0	0	0	0	0	0	0	0	0	0	0	0	0	0	0	0	0	0	0	0	0	0	0	0	0	0	0
164	2	1	2	2	1	1	1	2	1	1	1	2	1	2	1	1	1	2	2	1	1	1	2	1	1	1	2	2	2	1	1	1	1	2	47
165	2	0	1	0	0	2	0	3	2	0	2	1	2	1	1	2	0	3	2	2	3	0	0	2	0	2	1	2	0	1	0	2	3	1	43
166	0	0	0	0	0	0	0	0	0	0	0	0	0	0	0	0	0	0	0	0	0	0	0	0	0	0	0	0	0	0	0	0	0	0	0
167	0	2	0	0	1	1	0	1	0	2	2	0	3	1	1	1	0	1	1	2	1	0	2	3	0	1	3	0	0	2	3	0	2	1	37
168	1	1	1	2	2	1	0	2	2	1	2	3	1	0	3	1	1	2	1	1	2	1	0	2	3	1	2	1	1	3	2	0	2	1	49
169	0	0	0	0	0	0	0	0	0	0	0	0	0	0	0	0	0	0	0	0	0	0	0	0	0	0	0	0	0	0	0	0	0	0	0
170	0	0	0	0	1	0	0	0	0	1	0	1	0	1	1	0	0	0	1	0	0	0	0	0	0	0	0	1	0	1	0	0	0	0	8
171	0	1	0	1	2	1	1	2	0	1	1	1	1	1	2	1	0	1	1	0	1	0	1	1	1	1	1	1	0	2	1	1	1	0	30
172	1	1	1	1	1	1	0	1	0	1	1	1	1	1	1	1	0	1	1	1	1	1	1	1	1	1	1	1	1	1	1	1	1	0	30
173	0	0	1	0	0	1	1	0	0	1	1	0	2	1	0	0	0	0	1	0	0	0	1	1	0	1	2	0	2	1	1	0	1	1	20
174	0	0	0	0	0	0	0	0	0	0	0	0	0	0	0	0	0	0	0	0	0	0	0	0	0	0	0	0	0	0	0	0	0	0	0
175	1	2	0	2	2	2	2	2	2	2	1	1	2	2	1	1	1	2	1	2	2	1	2	2	2	1	2	2	2	1	2	1	2	2	55
176	1	2	1	1	2	2	1	2	2	2	2	0	2	2	0	1	1	2	1	2	2	2	2	2	2	2	1	1	1	2	2	1	2	1	52
177	0	0	0	0	0	0	0	0	0	0	0	0	0	0	0	0	0	0	0	0	0	0	0	0	0	0	0	0	0	0	0	0	0	0	0
178	0	1	1	3	0	2	2	2	1	1	0	2	1	1	0	1	2	1	1	0	2	0	0	1	2	3	1	1	2	1	0	0	1	1	37
179	0	0	1	0	1	1	0	1	0	0	1	0	1	1	1	1	0	1	1	3	1	0	0	2	0	1	0	1	0	2	0	2	1	0	24
180	1	2	2	1	2	2	0	2	1	1	0	1	2	1	2	2	2	1	2	1	2	1	0	2	1	1	1	1	1	2	3	2	1	2	48
181	1	2	3	2	2	2	2	1	1	2	3	3	2	1	1	3	1	2	1	0	2	2	3	0	1	2	2	2	2	2	1	2	1	2	59
182	0	1	0	1	0	1	1	1	0	1	1	1	0	0	1	1	0	1	0	0	1	0	1	1	0	1	1	0	1	0	1	1	1	0	20
183	1	1	1	1	1	1	1	1	1	1	1	1	1	1	1	1	1	1	1	1	1	1	1	1	1	1	1	1	1	1	1	1	1	1	34
184	0	0	0	0	1	0	0	0	0	0	1	0	0	1	0	0	0	0	0	1	0	0	0	0	0	0	0	0	0	1	0	0	0	0	5
185	1	2	3	2	1	2	2	3	2	1	1	2	1	3	2	1	1	1	2	2	1	1	1	1	1	1	2	2	2	2	1	1	2	3	56
186	2	2	1	2	2	2	2	2	2	2	2	2	1	2	2	2	2	2	1	2	2	2	2	2	2	2	2	2	2	2	1	1	2	1	62
187	2	3	2	2	2	1	1	2	1	3	3	2	2	2	2	1	1	2	1	2	2	1	2	2	2	1	2	2	2	2	2	2	3	1	63
188	2	2	2	2	2	1	1	1	2	2	2	2	3	1	2	2	2	3	1	1	2	2	1	2	2	2	2	2	2	2	2	1	2	1	61
189	0	0	0	0	0	0	0	0	0	0	0	0	0	0	0	0	0	1	0	0	0	0	0	0	0	0	0	0	0	0	0	0	0	0	1
190	0	1	0	1	2	2	2	0	1	1	3	1	2	0	0	1	1	1	1	1	2	0	2	0	0	0	1	2	0	1	2	1	1	1	34
191	1	2	1	2	2	2	1	1	1	1	2	1	1	1	1	1	1	1	1	1	2	2	1	2	1	1	1	1	1	2	2	1	2	2	46
192	1	3	3	3	0	2	3	2	1	3	3	1	3	1	1	3	1	3	3	3	3	3	2	3	3	3	3	1	3	3	3	3	3	3	82
193	3	3	3	2	3	3	2	2	2	3	3	3	3	3	3	3	3	2	3	3	2	2	2	3	3	2	3	3	3	3	2	3	2	3	91
194	1	0	0	0	0	0	0	0	0	0	0	0	0	0	0	1	0	0	0	1	0	0	0	0	0	0	0	0	0	2	0	0	0	0	5
195	0	0	0	0	1	0	0	0	0	0	0	0	0	0	0	0	0	0	0	0	1	0	0	1	1	0	1	0	0	1	0	0	0	0	6
196	2	1	1	2	0	2	2	2	2	1	2	0	2	1	1	2	3	1	1	1	1	1	2	3	1	2	1	1	1	2	0	2	1	1	48
197	2	2	2	1	3	1	1	2	2	2	2	2	1	2	2	1	3	2	1	2	2	2	1	1	1	2	2	3	3	3	1	1	1	2	61
198	3	0	0	0	0	2	1	3	0	0	3	0	3	0	3	3	1	3	3	3	3	0	0	3	0	3	0	2	0	3	0	3	3	0	51
199	0	1	0	1	2	0	0	1	0	0	0	0	1	0	0	0	0	0	0	0	0	0	0	2	0	0	2	0	0	2	1	0	1	0	14
200	1	1	0	0	0	1	1	1	1	0	0	2	1	0	2	0	1	1	0	0	0	0	0	1	0	0	2	0	1	0	2	0	0	0	19
Participants	Robot condition																																		SCORE
	Fear subtotal																	Avoidance subtotal
	Q1	Q2	Q3	Q4	Q5	Q6	Q7	Q8	Q9	Q10	Q11	Q12	Q13	Q14	Q15	Q16	Q17	Q1	Q2	Q3	Q4	Q5	Q6	Q7	Q8	Q9	Q10	Q11	Q12	Q13	Q14	Q15	Q16	Q17
1	3	1	3	2	3	2	2	3	2	2	2	2	1	3	3	2	3	3	3	2	3	2	3	3	2	2	3	2	2	2	3	3	1	2	80
2	3	2	3	2	2	2	3	2	3	2	3	2	3	3	2	2	2	2	2	3	2	2	3	3	2	3	2	2	3	3	3	2	2	2	82
3	0	0	0	0	0	0	1	0	0	0	0	0	1	0	1	0	0	0	0	0	0	0	0	1	0	0	0	0	0	1	1	1	0	0	7
4	0	0	1	1	1	0	0	0	0	0	0	1	0	0	0	0	0	0	0	0	1	0	0	0	0	1	0	0	0	0	0	1	0	0	7
5	3	3	2	2	3	3	2	2	1	2	2	1	2	2	1	2	1	3	2	1	3	2	1	3	3	2	3	3	2	2	2	1	2	2	71
6	1	0	0	0	0	0	0	0	0	0	0	1	0	1	0	1	0	0	0	1	0	0	0	1	0	0	0	0	0	0	0	0	0	0	6
7	2	2	2	3	2	2	2	3	3	3	2	3	2	3	3	2	3	3	3	3	2	2	3	2	2	2	2	3	2	3	2	3	2	3	84
8	1	2	2	2	0	2	0	0	3	3	3	1	1	0	1	1	1	1	1	0	0	3	1	1	3	2	3	3	0	1	0	0	0	1	43
9	0	1	2	1	1	2	3	0	2	1	3	1	1	0	2	1	2	1	2	1	1	1	2	3	1	0	0	1	2	2	0	2	3	1	46
10	3	2	1	2	2	3	3	3	1	3	3	3	2	2	1	2	1	3	3	2	2	2	2	3	2	3	2	1	1	2	3	2	2	1	73
11	0	1	0	2	2	1	3	2	2	1	2	2	2	3	3	1	0	0	1	1	1	1	1	0	1	1	0	0	1	3	2	2	2	0	44
12	1	2	2	2	1	2	3	1	2	2	2	2	2	2	2	2	2	2	1	2	1	1	1	1	2	1	1	1	1	2	2	1	2	1	55
13	1	0	1	0	1	3	1	1	1	1	0	2	3	2	3	1	1	2	2	0	3	3	3	3	3	3	1	3	2	0	3	3	1	2	59
14	2	2	0	1	0	1	2	1	1	0	0	1	1	0	0	2	1	1	2	1	0	0	0	0	2	0	1	1	0	1	1	1	0	1	27
15	0	1	0	0	0	0	0	0	0	0	0	0	0	0	0	0	0	0	0	0	0	0	0	0	1	0	0	0	0	0	0	0	0	0	2
16	1	1	0	0	1	1	0	1	1	1	1	1	1	1	0	1	1	1	1	1	2	1	0	1	1	1	1	0	2	1	1	2	1	1	31
17	2	2	1	1	1	2	2	2	1	1	2	1	1	2	1	1	1	3	3	3	2	2	3	3	2	3	3	3	3	3	3	3	3	2	71
18	2	1	1	1	2	1	1	2	2	2	1	3	2	2	2	0	0	1	1	2	2	2	2	0	3	1	0	1	2	1	2	1	2	2	50
19	2	2	2	3	3	3	3	3	2	3	3	3	2	2	2	3	2	0	0	1	1	1	0	0	0	0	0	0	1	1	1	1	0	0	50
20	2	2	3	3	2	2	3	3	2	2	3	2	3	3	2	3	1	2	2	3	2	3	2	2	3	3	2	3	3	3	2	2	2	1	81
21	3	2	3	2	2	3	2	3	1	2	2	1	2	2	3	2	3	3	3	2	3	2	1	3	2	2	3	2	2	2	3	1	3	2	77
22	2	2	1	1	2	1	1	1	2	1	1	1	2	2	2	1	2	2	1	2	1	2	1	1	2	2	2	2	1	2	1	1	1	2	51
23	2	2	1	2	2	0	2	1	1	0	1	0	0	0	2	1	0	2	2	2	2	2	2	1	2	2	1	1	1	2	1	2	2	1	45
24	0	2	0	1	1	1	1	1	2	1	0	1	2	2	1	2	2	1	0	1	2	1	0	2	1	1	1	1	2	2	2	0	1	1	39
25	1	1	1	1	1	1	2	0	1	1	1	1	1	1	2	1	1	0	0	0	0	0	0	0	0	0	0	0	0	2	0	0	0	0	20
26	3	3	3	2	2	2	2	2	1	2	2	2	3	1	1	2	1	3	3	2	2	3	2	2	2	3	1	3	2	2	1	2	1	1	69
27	2	2	3	3	2	2	3	3	2	3	3	2	2	3	2	3	2	3	3	2	2	3	2	2	2	3	3	2	2	2	3	2	3	3	84
28	0	1	0	0	0	1	0	0	0	0	1	0	0	0	1	1	0	0	0	0	0	0	0	0	0	1	0	1	0	1	0	1	1	1	11
29	2	2	2	3	2	2	2	3	3	3	2	3	2	3	3	2	3	3	3	3	2	2	3	2	2	2	2	3	2	3	2	3	2	3	84
30	1	1	0	2	1	0	0	2	1	1	0	0	1	0	1	1	1	3	2	1	2	0	1	2	1	2	1	1	2	2	1	1	1	2	38
31	0	1	0	1	1	1	1	2	0	2	1	2	0	1	2	0	2	1	1	2	0	1	0	0	1	2	1	0	0	0	2	1	2	1	32
32	3	3	3	2	2	2	2	2	3	2	3	2	3	3	2	2	3	2	3	2	2	2	3	3	2	3	3	2	2	3	3	2	3	3	85
33	2	2	2	3	3	2	3	2	2	2	3	2	2	3	2	3	3	2	3	2	3	2	3	2	3	2	2	2	3	3	2	2	3	3	83
34	3	3	3	2	2	2	2	2	3	2	2	2	3	3	3	2	3	2	2	3	2	3	2	2	3	3	2	3	3	3	2	2	2	3	84
35	2	1	2	2	1	2	2	2	2	1	2	2	1	3	1	1	2	2	1	2	1	1	2	1	1	2	1	2	1	2	1	3	2	2	56
36	2	2	2	3	2	2	2	3	3	3	2	3	2	3	3	2	3	3	3	3	2	2	3	2	2	2	2	3	2	3	2	3	2	3	84
37	0	2	1	1	1	1	2	1	2	1	2	1	1	1	2	1	1	0	0	1	1	0	0	0	1	1	0	0	0	1	1	1	0	1	29
38	2	1	1	1	2	2	2	2	1	2	2	2	1	1	2	1	2	1	0	1	0	0	1	1	1	1	0	0	1	0	1	1	1	0	37
39	0	0	0	0	0	0	0	0	0	0	0	0	0	0	0	0	1	0	0	0	0	0	0	1	0	0	0	1	0	0	0	0	0	1	4
40	2	1	2	3	1	2	3	2	1	1	1	2	2	3	2	2	0	2	3	2	2	1	2	1	2	3	2	2	1	2	1	2	3	2	63
41	3	3	3	2	2	2	2	2	3	2	2	2	3	3	3	2	1	2	2	3	2	1	2	2	3	3	2	3	1	3	2	2	2	3	78
42	2	2	1	2	2	2	3	2	1	2	1	1	1	2	1	1	2	2	2	2	1	2	2	1	2	2	1	1	1	2	1	1	1	0	52
43	3	2	3	2	2	2	3	3	2	2	2	2	3	1	1	1	1	3	3	2	2	1	3	2	2	3	1	2	2	2	1	2	3	3	72
44	3	1	1	2	2	2	2	0	1	2	2	2	1	3	1	2	3	2	1	0	1	1	2	0	2	2	1	2	2	1	3	2	2	1	55
45	0	1	0	0	0	0	0	0	0	1	0	0	1	0	1	0	1	0	0	0	0	1	1	0	1	0	0	0	0	1	0	0	0	0	9
46	2	3	3	3	2	2	2	3	3	3	2	2	3	2	3	2	3	2	3	2	2	3	2	2	2	3	3	2	2	2	3	2	2	1	81
47	1	2	1	1	2	2	1	1	2	2	3	2	1	3	2	2	2	2	1	2	2	1	2	2	0	1	2	2	0	1	1	1	2	2	54
48	2	2	2	2	1	2	2	2	2	2	2	2	2	2	2	2	2	1	1	1	1	1	1	1	1	1	1	1	1	1	1	1	1	1	50
49	2	2	0	0	0	0	2	1	3	0	0	0	0	1	1	2	1	1	3	2	0	1	1	0	3	0	1	2	0	1	1	0	0	3	34
50	1	1	2	2	2	1	2	2	1	1	2	1	2	2	1	2	1	1	1	2	1	2	1	1	2	1	1	2	2	2	1	1	1	2	50
51	3	2	3	2	2	3	2	3	2	2	3	2	2	2	2	2	3	2	3	2	2	2	2	3	2	3	2	3	3	2	2	2	3	2	80
52	0	0	0	0	0	0	0	0	0	0	1	0	0	0	0	0	0	0	0	0	0	0	0	0	0	0	0	0	0	0	0	0	0	0	1
53	3	2	2	2	1	0	1	2	1	2	1	1	2	2	0	2	3	2	0	3	1	1	0	3	2	2	3	1	2	1	1	2	3	1	55
54	2	3	2	1	3	3	2	3	2	2	3	1	3	2	3	1	1	2	2	3	1	1	2	2	1	2	2	3	1	3	3	3	3	3	74
55	3	3	3	2	2	3	2	1	0	1	3	1	2	2	2	2	2	2	1	3	2	2	2	1	2	3	2	3	1	2	2	1	3	2	68
56	0	1	2	1	1	1	2	0	2	0	1	1	1	1	3	0	2	0	1	0	2	1	1	1	2	1	2	0	0	1	2	2	3	1	39
57	0	0	0	0	1	0	0	0	0	0	0	0	0	0	0	0	0	0	0	1	2	1	1	1	1	2	1	1	1	0	1	1	0	1	16
58	0	0	0	0	0	0	0	0	0	0	0	0	0	0	0	0	0	0	0	0	0	0	0	0	0	0	0	0	0	0	0	0	0	0	0
59	1	0	0	1	0	0	2	1	1	0	0	1	0	0	0	0	1	0	0	0	0	0	0	0	0	1	0	0	1	0	0	1	0	0	11
60	2	2	2	3	3	3	1	3	2	3	2	1	2	2	1	3	2	1	1	2	3	2	1	3	2	2	3	2	2	2	3	1	3	2	72
61	2	1	0	1	0	1	1	1	0	0	0	1	0	0	1	1	1	1	0	0	0	0	0	1	0	0	2	0	2	1	1	1	1	0	21
62	1	2	1	1	2	1	1	1	2	1	2	1	2	2	2	2	2	2	2	1	1	2	1	1	1	2	1	2	2	1	2	1	1	2	51
63	1	1	1	1	1	1	1	1	0	1	1	1	1	1	0	1	0	2	2	2	2	2	2	2	2	1	1	1	3	2	2	2	2	1	45
64	2	2	2	2	1	2	0	3	1	3	3	0	1	3	0	3	1	2	1	3	0	2	3	1	0	1	3	1	1	1	3	3	3	3	60
65	2	2	3	3	2	2	3	3	2	3	3	2	3	3	2	3	2	2	2	3	2	3	2	2	3	3	2	3	3	3	2	2	2	3	85
66	3	2	2	2	2	2	3	2	3	1	2	3	3	2	3	2	2	3	3	2	3	2	2	1	2	2	2	3	2	2	1	2	2	3	76
67	0	1	1	1	0	0	0	0	0	0	0	1	0	0	1	0	1	0	0	0	0	0	0	0	0	0	0	0	0	0	0	0	0	1	7
68	3	3	3	2	2	3	2	2	3	2	2	2	2	2	3	2	3	2	2	3	2	3	2	2	3	3	2	3	3	3	2	2	2	3	83
69	1	1	0	0	1	0	1	0	0	0	0	0	0	0	0	0	0	0	0	0	1	1	1	1	0	0	0	1	0	0	1	0	1	0	11
70	3	1	1	2	2	3	2	2	1	1	2	2	2	2	1	2	2	2	1	2	2	2	1	0	2	1	1	2	3	2	3	2	2	3	62
71	1	2	3	1	3	2	2	1	1	1	0	3	2	2	3	1	2	1	1	0	3	2	1	2	2	3	1	2	1	3	1	3	0	2	58
72	0	1	1	1	1	1	1	1	0	1	0	1	1	0	0	0	1	0	0	0	1	1	1	1	0	1	1	1	0	1	1	0	1	0	21
73	2	3	1	1	1	0	2	2	1	1	1	2	1	1	2	1	2	0	1	2	2	2	1	1	0	1	2	2	1	1	1	1	2	0	44
74	0	0	0	0	0	0	0	0	0	0	0	0	0	0	1	0	0	0	0	0	0	0	0	0	0	0	0	0	0	0	0	0	0	0	1
75	1	2	1	2	2	2	3	1	2	1	2	2	2	3	3	1	2	2	2	3	1	2	2	1	1	2	1	3	0	3	2	3	2	2	64
76	1	1	1	2	2	2	2	2	1	2	2	2	1	1	1	2	1	2	2	1	2	1	2	2	1	1	2	1	1	1	2	2	2	1	52
77	0	1	1	1	1	1	0	0	1	1	0	1	0	1	0	1	1	0	1	0	0	0	1	0	2	0	1	1	0	0	0	0	1	0	18
78	1	2	1	1	1	1	1	0	1	1	1	1	2	1	2	0	1	1	0	1	1	1	1	1	2	1	0	1	1	2	1	1	1	1	35
79	2	2	2	3	2	2	2	3	3	3	2	3	2	3	3	2	3	3	3	3	2	2	3	2	2	2	2	3	2	3	2	3	2	3	84
80	0	1	0	0	0	0	0	0	0	0	1	0	0	0	1	1	1	0	0	0	0	0	0	0	1	0	0	1	1	1	0	0	1	0	10
81	0	0	0	0	0	0	0	0	0	0	0	0	0	0	0	0	0	0	0	0	0	0	0	0	0	0	0	0	0	0	0	0	0	0	0
82	1	1	2	1	3	1	2	2	1	1	2	2	1	1	2	1	1	0	1	0	3	0	0	1	0	2	1	0	1	1	1	2	1	1	40
83	2	3	2	2	2	1	2	1	2	1	3	3	1	1	3	2	3	1	1	3	2	0	0	3	2	2	1	2	1	2	3	3	2	2	64
84	2	2	2	3	2	2	2	3	3	3	2	3	2	3	3	2	3	3	3	3	2	2	3	2	2	2	2	3	2	3	2	3	2	3	84
85	3	3	3	2	2	2	2	2	3	2	2	2	3	3	3	2	3	2	2	3	2	3	2	2	3	3	2	3	3	3	2	2	2	3	84
86	3	2	1	2	2	2	3	3	2	2	3	2	3	3	2	2	2	1	1	2	1	1	1	2	2	2	1	2	2	1	1	2	2	1	64
87	1	3	3	2	2	1	2	2	1	2	2	1	0	2	1	2	1	3	1	2	2	2	1	0	2	1	1	2	2	2	1	2	1	1	54
88	1	0	1	0	0	0	0	1	0	0	1	0	1	0	0	0	0	0	0	0	0	0	1	1	1	0	0	0	1	0	0	0	1	0	10
89	3	3	2	3	3	3	3	2	3	3	3	3	2	3	2	2	2	3	0	1	3	2	2	2	3	2	3	2	3	2	3	3	2	3	84
90	2	2	2	3	1	2	3	2	3	2	1	3	3	2	2	1	1	3	3	2	3	2	1	2	2	2	2	3	1	1	1	2	1	1	67
91	3	3	3	3	3	3	3	3	3	3	3	3	3	3	3	3	3	0	0	0	0	0	0	0	0	0	0	0	0	0	0	0	0	0	51
92	2	2	3	1	2	3	3	1	2	1	3	1	2	2	2	3	2	2	2	1	2	3	2	2	3	3	2	1	3	2	2	2	1	1	69
93	2	1	2	1	1	0	2	1	3	0	2	1	1	1	3	1	1	0	0	2	3	0	2	1	1	2	1	1	0	0	0	1	1	0	38
94	1	1	1	2	2	2	2	2	1	2	2	2	1	1	1	2	1	2	2	1	2	1	2	2	1	1	2	1	1	1	2	2	2	1	52
95	3	1	3	3	2	1	1	2	1	2	2	1	0	2	2	2	3	1	1	2	1	0	3	2	3	3	1	2	1	3	2	2	2	1	61
96	1	1	1	2	2	1	2	2	1	1	3	2	2	3	1	2	1	2	3	3	3	3	3	3	2	1	2	3	3	2	3	3	0	3	70
97	2	1	1	1	2	1	2	2	1	2	1	1	2	2	1	2	1	2	1	2	1	1	2	1	1	2	2	2	1	1	1	1	2	2	50
98	0	0	0	0	0	0	0	0	0	0	0	0	0	0	0	0	0	0	0	0	0	0	0	0	0	0	0	0	0	0	0	0	0	0	0
99	0	0	0	0	0	0	0	0	2	0	0	0	1	0	0	0	0	0	2	2	1	0	0	0	1	0	0	1	0	0	1	1	0	1	13
100	1	1	1	1	2	2	1	1	1	1	1	1	1	1	1	2	1	1	1	2	2	1	1	2	1	1	1	1	1	1	1	1	1	1	40
101	1	3	3	3	2	0	0	2	1	3	1	2	2	1	0	2	2	1	0	1	2	0	2	1	2	3	3	3	2	2	3	2	3	1	59
102	0	0	0	0	0	0	1	0	0	0	0	0	0	0	0	0	0	0	0	0	0	0	0	0	0	0	0	0	0	0	1	0	0	0	2
103	2	2	2	1	1	1	1	1	2	1	1	1	2	2	2	1	2	1	1	2	1	2	1	1	2	2	1	2	2	2	1	1	1	2	50
104	1	1	1	1	1	1	1	1	1	1	1	1	1	1	1	1	1	0	0	0	0	0	0	0	0	0	0	0	0	0	0	0	0	0	17
105	0	0	0	0	1	0	1	0	1	0	0	0	0	0	0	0	0	0	0	0	1	0	0	0	0	0	0	0	0	0	0	0	0	0	4
106	3	3	3	2	2	2	2	2	3	2	2	2	3	3	3	2	3	1	3	2	2	2	3	1	2	3	1	2	2	2	1	2	3	1	75
107	0	0	0	0	0	0	0	0	0	0	0	0	0	0	0	0	0	0	0	0	0	0	0	0	0	0	0	0	0	0	0	0	0	0	0
108	3	1	1	2	2	2	2	2	1	2	2	2	3	1	1	2	1	1	3	2	2	1	2	2	1	1	1	1	2	2	2	2	2	3	60
109	1	2	2	1	1	1	2	0	2	1	1	2	1	2	0	1	2	0	1	1	1	1	1	1	2	2	1	0	0	1	1	1	0	2	38
110	2	2	2	3	1	2	3	3	2	1	1	3	1	3	2	1	0	2	3	2	2	3	3	2	2	3	3	2	2	3	1	2	1	1	69
111	1	2	1	1	1	2	1	1	2	2	2	1	1	1	1	2	1	1	1	1	1	1	1	1	1	1	1	1	1	2	1	1	1	1	41
112	2	2	1	1	0	2	0	2	1	1	2	0	0	2	2	1	1	1	2	1	0	2	2	1	1	0	1	2	1	1	1	0	2	1	39
113	0	1	1	0	1	1	1	0	1	0	0	1	0	1	0	0	0	0	0	0	0	0	0	0	1	0	0	0	0	0	1	0	0	0	10
114	1	3	1	0	2	3	2	2	1	1	3	2	2	3	2	2	0	2	3	2	0	2	3	0	2	2	1	2	0	3	1	2	2	3	60
115	3	3	3	2	2	2	3	3	2	3	2	2	3	2	2	2	2	2	3	3	3	3	3	2	3	3	3	2	2	2	2	3	2	2	84
116	3	2	2	2	1	2	2	2	1	0	2	1	1	3	1	2	1	2	1	0	2	1	1	2	2	1	2	2	1	3	3	1	2	2	56
117	2	2	2	1	1	1	1	2	1	1	1	2	2	1	2	2	2	2	2	2	2	1	2	1	1	1	1	1	1	1	2	1	2	2	51
118	1	2	3	2	2	2	3	2	3	2	2	2	3	3	2	3	2	2	2	3	2	2	2	3	2	3	2	3	3	3	3	2	3	2	81
119	2	2	2	3	3	3	3	2	3	2	2	2	2	3	3	3	3	3	2	3	3	3	2	2	3	2	2	2	2	2	3	3	3	3	86
120	0	0	1	0	0	1	0	1	0	0	0	1	0	1	0	1	0	0	0	0	1	0	0	0	0	1	0	0	0	0	0	1	0	1	10
121	2	2	2	2	2	1	2	1	1	2	2	1	2	1	2	2	2	1	2	2	2	2	2	2	1	1	2	1	1	1	1	1	2	1	54
122	2	3	3	1	2	2	2	2	2	2	3	2	3	3	2	3	3	2	2	2	3	2	1	3	3	2	3	2	2	3	2	1	2	2	77
123	1	2	1	1	1	1	2	0	1	1	1	1	1	1	1	1	1	1	0	1	1	1	1	1	2	1	1	1	1	1	2	1	1	1	36
124	1	3	1	2	1	3	3	2	1	2	2	2	3	2	3	2	2	3	1	2	2	2	1	3	1	2	3	1	2	2	0	3	1	2	66
125	1	1	1	3	2	1	3	2	3	1	3	3	2	2	2	2	3	3	2	1	2	1	3	2	3	1	3	2	2	1	1	3	2	3	70
126	1	1	1	2	1	1	1	1	2	2	2	1	2	1	1	1	2	1	1	1	1	1	1	1	1	1	1	1	1	1	1	1	1	1	40
127	2	1	0	1	1	0	0	1	1	2	1	1	1	1	1	1	1	0	2	1	1	0	0	1	1	0	0	1	1	1	2	2	1	1	31
128	0	0	0	0	0	0	0	0	0	0	0	0	0	0	0	0	0	0	0	0	0	0	0	0	0	0	0	0	0	0	0	0	0	0	0
129	0	2	0	0	0	1	2	0	1	0	0	0	0	0	1	0	1	0	0	1	0	0	0	1	2	0	0	0	0	2	2	0	0	0	16
130	1	0	1	1	0	0	1	0	2	1	1	1	1	1	2	1	1	1	2	1	2	1	2	2	2	2	2	1	2	2	2	2	2	2	45
131	0	0	0	0	0	0	0	0	0	0	0	0	0	0	0	0	0	0	0	0	0	0	0	0	0	0	0	0	0	0	0	0	0	0	0
132	0	1	0	0	0	0	1	0	0	0	0	0	0	0	1	0	1	0	0	0	0	0	0	0	1	0	0	1	0	1	1	0	0	0	8
133	2	1	2	2	3	1	2	2	2	1	2	1	2	2	1	1	2	1	1	2	2	2	2	1	2	1	1	1	2	2	3	2	1	0	55
134	2	2	0	0	2	2	1	0	0	2	1	0	0	1	1	0	0	0	0	1	1	1	0	1	2	1	1	0	1	0	0	0	1	1	25
135	1	2	2	1	3	3	3	2	2	1	2	3	2	3	2	3	1	1	3	2	3	2	2	1	0	2	1	1	2	2	2	0	2	1	63
136	0	1	1	0	1	1	1	1	0	0	1	1	0	0	0	0	0	0	0	0	1	0	0	0	1	1	0	0	0	0	1	1	0	0	13
137	1	3	2	2	1	2	1	2	3	2	3	3	3	2	3	3	2	3	3	3	3	2	2	3	1	2	2	3	2	2	2	2	2	1	76
138	2	3	3	2	3	3	2	1	3	2	3	3	2	3	3	2	3	2	1	3	3	2	2	2	3	3	2	3	2	3	2	3	3	3	85
139	1	1	1	1	1	1	1	1	1	1	1	1	1	1	1	1	1	1	1	1	1	1	1	1	1	1	1	1	1	1	1	1	1	1	34
140	0	0	0	0	0	0	0	0	0	0	0	0	0	0	0	0	0	0	0	0	0	0	0	0	0	0	0	0	0	0	0	0	0	0	0
141	0	0	0	0	0	0	0	0	0	0	0	0	0	0	0	0	0	0	0	0	0	0	0	0	0	0	0	0	0	0	0	0	0	0	0
142	0	0	0	0	0	0	0	0	0	0	0	0	0	0	0	0	0	0	0	0	0	0	0	0	0	0	0	0	0	0	0	0	0	0	0
143	0	0	0	0	0	1	0	0	0	0	0	0	0	0	0	0	0	0	0	0	0	0	0	0	0	0	0	0	0	0	0	0	1	0	2
144	2	2	1	1	2	1	3	2	1	1	1	2	0	2	2	2	2	0	2	1	2	1	0	1	1	1	2	2	1	2	2	1	3	2	51
145	2	0	1	0	2	1	0	1	0	0	2	0	2	2	1	1	1	1	2	1	2	2	3	2	0	0	2	2	2	0	1	1	2	2	41
146	3	1	1	2	2	1	2	3	2	2	1	0	2	2	3	1	1	1	1	2	3	2	1	1	0	2	2	1	1	2	2	1	0	2	53
147	1	0	1	0	0	0	0	0	0	1	1	0	0	0	0	0	0	0	0	0	0	0	1	0	0	0	0	0	0	1	0	0	1	0	7
148	0	0	0	1	1	0	0	1	0	0	0	1	0	1	0	0	1	0	0	0	1	0	1	0	1	0	0	0	1	1	0	0	0	1	12
149	0	0	0	0	0	0	0	0	0	0	0	0	0	0	0	0	0	0	0	0	0	0	0	0	0	0	0	0	0	0	0	0	0	0	0
150	0	2	1	1	0	2	0	1	0	1	1	0	0	1	2	1	0	0	0	1	1	1	2	0	2	2	0	0	2	1	0	0	1	1	27
151	0	2	1	1	1	1	2	2	1	1	1	1	0	0	1	0	1	0	1	0	0	0	0	0	1	0	0	1	0	0	1	0	1	0	21
152	2	2	1	1	2	2	0	1	2	2	2	2	1	3	2	3	1	2	2	3	1	2	2	1	1	2	2	3	1	0	2	3	1	2	59
153	0	1	1	0	0	1	1	1	0	0	0	1	1	0	1	1	0	1	1	0	1	1	0	0	1	1	0	0	0	1	1	1	1	0	19
154	0	0	1	0	0	1	0	0	0	0	0	0	0	0	0	0	1	0	0	1	0	0	0	0	0	1	0	1	0	0	0	0	0	0	6
155	0	1	0	0	1	0	1	0	0	0	2	1	1	0	0	0	0	0	0	0	0	1	0	0	1	0	0	0	0	0	1	0	1	0	11
156	0	1	0	0	0	1	1	1	1	0	0	0	0	0	1	0	1	0	1	0	0	0	0	0	1	0	0	0	0	0	1	0	0	0	10
157	2	3	3	2	3	3	3	3	3	2	3	3	3	2	2	2	2	2	3	2	3	3	2	2	3	3	2	2	2	2	2	3	3	2	85
158	0	2	1	0	1	1	2	2	0	1	0	1	1	1	1	0	2	1	0	0	1	0	0	0	0	1	0	0	1	1	0	1	1	1	24
159	0	2	2	1	1	1	1	1	1	0	2	2	0	1	1	0	1	1	1	1	1	0	0	0	2	2	0	1	0	1	2	1	2	1	33
160	2	2	2	2	3	1	2	1	2	2	1	1	2	2	2	2	3	2	2	2	2	1	2	2	1	1	2	2	1	2	2	2	2	2	62
161	0	0	1	0	1	1	0	1	0	1	0	0	0	1	0	0	0	0	0	0	1	0	1	0	0	0	0	1	0	0	0	0	0	0	9
162	0	2	3	1	2	2	3	1	2	2	3	2	3	3	2	1	1	2	3	2	2	2	1	3	2	1	2	2	3	2	1	2	1	1	65
163	0	0	0	0	0	0	0	0	0	0	0	0	0	0	0	0	0	0	0	0	0	0	0	0	0	0	0	0	0	0	0	0	0	0	0
164	2	1	1	2	1	1	2	1	1	2	1	1	1	1	1	1	2	1	1	2	1	1	1	1	1	1	2	2	1	1	2	2	2	2	46
165	0	2	2	1	1	2	0	1	1	2	2	1	1	1	0	2	1	1	0	0	0	2	1	0	1	1	1	0	2	2	1	1	1	1	35
166	0	0	0	0	0	0	0	0	0	0	0	0	0	0	0	0	0	0	0	0	0	0	0	0	0	0	0	0	0	0	0	0	0	0	0
167	0	0	1	0	1	0	0	0	0	0	0	1	0	1	0	0	0	0	0	0	0	0	0	0	0	0	0	0	0	0	0	0	0	0	4
168	1	1	2	1	1	2	2	0	2	0	0	1	1	1	2	1	2	1	1	3	1	1	0	2	2	1	0	1	1	2	2	2	1	1	42
169	0	0	0	0	0	0	0	0	0	0	0	0	0	0	0	0	0	0	0	0	0	0	0	0	0	0	0	0	0	0	0	0	0	0	0
170	0	0	0	0	0	0	1	1	0	0	0	1	0	0	1	0	0	0	1	0	0	0	0	0	0	0	0	0	0	1	1	1	0	0	8
171	1	2	1	1	1	0	1	0	1	0	0	1	0	1	2	0	0	1	0	1	1	0	1	1	1	1	1	1	1	1	2	1	0	1	27
172	1	1	1	1	1	1	1	1	1	1	1	1	1	1	0	0	1	1	1	1	1	1	1	1	1	1	1	1	1	1	1	1	0	1	31
173	0	1	0	0	1	0	0	0	0	2	1	1	0	1	1	0	2	0	0	0	1	1	1	2	1	0	0	0	1	0	0	0	1	1	19
174	0	0	0	0	0	0	0	0	0	0	0	0	0	0	0	0	0	0	0	0	0	0	0	0	0	0	0	0	0	0	0	0	0	0	0
175	1	1	1	1	1	1	1	1	0	0	0	1	0	0	0	0	0	0	1	0	1	0	0	1	0	1	1	1	1	0	1	1	0	0	18
176	1	1	1	1	1	1	2	1	1	0	1	1	0	1	0	0	0	1	2	1	1	0	0	1	1	2	0	1	0	0	2	2	1	2	30
177	0	0	0	0	0	0	0	0	0	0	0	0	0	0	0	0	0	0	0	0	0	0	0	0	0	0	0	0	0	0	0	0	0	0	0
178	2	2	1	2	3	0	0	2	1	1	3	2	2	2	1	3	1	2	1	1	2	1	1	2	2	1	3	2	2	1	0	1	1	0	51
179	0	0	0	0	0	0	0	1	0	0	1	0	0	0	0	0	0	0	1	0	0	0	0	0	0	0	0	0	0	0	1	0	0	0	4
180	2	0	2	2	2	1	3	1	2	2	2	2	2	2	1	1	2	2	2	2	3	0	1	1	1	2	2	2	1	2	1	1	1	2	55
181	0	3	2	1	2	2	2	2	2	1	2	1	2	1	0	1	1	2	1	2	2	3	1	2	1	2	1	1	1	1	0	1	2	1	49
182	0	1	0	1	1	1	0	0	0	0	0	0	0	0	1	0	1	0	0	0	0	0	0	0	1	0	0	1	0	1	0	0	0	0	9
183	0	0	0	0	0	0	0	0	0	0	0	0	0	0	0	0	0	0	0	0	0	0	0	0	0	0	0	0	0	0	0	0	0	0	0
184	0	0	0	0	0	0	0	1	0	0	0	0	0	0	0	0	0	0	1	0	0	0	0	0	0	0	0	0	0	0	0	0	0	0	2
185	0	3	1	2	2	2	2	1	1	1	2	1	1	2	1	2	1	1	1	2	2	2	1	2	1	1	2	1	1	2	2	0	3	1	50
186	0	2	1	1	1	1	2	2	1	1	0	1	1	1	1	0	1	1	1	1	1	1	1	1	2	1	1	1	1	1	2	1	0	1	35
187	1	1	1	1	1	1	1	1	1	1	1	1	1	1	1	1	1	1	1	1	1	1	1	1	1	1	1	1	1	1	1	1	1	1	34
188	2	2	1	2	2	3	2	1	2	2	2	2	1	2	2	2	2	2	1	2	3	1	2	2	2	2	2	2	2	2	2	2	2	1	64
189	0	0	0	0	1	1	0	0	0	0	0	0	0	0	0	0	0	0	0	0	0	0	0	0	0	0	0	0	0	0	0	0	0	0	2
190	1	2	2	0	1	2	0	1	1	2	2	0	1	1	1	2	1	1	0	1	1	2	2	1	1	0	2	1	1	2	2	2	0	1	40
191	1	1	0	1	0	1	0	1	1	0	1	1	1	1	1	1	0	1	1	1	1	1	1	1	0	1	1	1	1	1	0	0	1	0	25
192	3	2	3	3	3	3	3	3	3	1	3	3	3	1	2	1	2	3	2	3	3	3	0	3	2	3	2	3	3	1	1	3	3	1	81
193	3	3	3	1	3	3	3	3	2	2	3	2	3	2	3	2	3	3	3	3	3	1	3	3	3	3	2	3	3	3	2	2	1	2	87
194	2	2	1	2	2	2	2	3	2	2	2	2	3	2	2	2	3	0	0	1	0	0	1	0	1	0	1	1	1	1	0	0	1	0	44
195	0	1	1	1	0	1	1	0	1	0	0	1	0	0	0	0	0	0	0	0	0	0	0	1	1	0	0	0	0	0	1	0	0	0	10
196	1	2	1	2	2	2	2	1	2	1	2	2	0	1	1	2	2	2	3	2	1	1	1	2	2	2	1	2	1	1	1	1	2	2	53
197	2	2	1	3	1	3	1	1	1	2	2	3	1	2	1	2	2	2	1	2	2	3	2	1	3	1	2	2	1	2	1	1	2	2	60
198	3	3	3	3	3	3	3	3	3	3	3	3	3	3	3	3	3	0	0	0	0	0	0	0	0	0	0	0	0	0	0	0	0	0	51
199	1	2	1	1	1	1	2	0	2	1	1	1	0	1	1	1	1	1	1	2	1	1	1	1	2	1	1	1	1	1	2	1	1	1	38
200	1	1	1	0	2	2	1	0	0	1	0	1	0	0	1	0	2	0	1	1	0	0	0	1	2	0	2	1	0	2	0	1	0	0	24

## Sheet: SoBA
Participants	Human condition				Score		Robot condition				Score
	Q1	Q2	Q3	Q4			Q1	Q2	Q3	Q4
1	5	5	5	5	20		5	5	5	5	20
2	5	4	5	4	18		5	4	5	4	18
3	4	4	4	4	16		4	4	4	4	16
4	4	4	4	4	16		4	5	4	4	17
5	3	4	3	2	12		2	3	4	5	14
6	4	4	4	4	16		4	4	4	4	16
7	4	4	5	5	18		5	5	4	4	18
8	5	4	5	3	17		5	2	4	2	13
9	3	2	1	4	10		3	4	3	2	12
10	3	4	4	5	16		4	5	3	4	16
11	4	5	4	4	17		5	4	5	4	18
12	5	5	5	5	20		5	5	5	5	20
13	3	4	4	5	16		5	5	4	3	17
14	5	5	5	5	20		4	5	5	4	18
15	4	4	5	4	17		5	5	5	5	20
16	3	4	4	3	14		4	5	4	4	17
17	5	5	5	4	19		5	4	5	5	19
18	5	5	5	4	19		5	5	4	5	19
19	4	5	4	5	18		4	5	4	5	18
20	5	4	4	2	15		4	3	5	4	16
21	5	4	5	4	18		5	4	5	4	18
22	4	4	4	5	17		5	4	4	4	17
23	3	4	2	5	14		5	5	4	5	19
24	5	4	4	4	17		4	5	4	4	17
25	3	4	4	3	14		4	4	4	3	15
26	5	4	3	4	16		3	4	5	4	16
27	5	4	5	4	18		5	4	5	4	18
28	5	5	5	5	20		5	5	5	5	20
29	4	4	5	5	18		5	5	4	4	18
30	3	4	5	5	17		5	5	5	3	18
31	4	4	4	5	17		3	2	2	4	11
32	5	4	5	4	18		5	4	5	4	18
33	5	4	4	4	17		4	4	5	4	17
34	5	4	5	4	18		5	4	5	4	18
35	4	3	5	4	16		4	4	5	4	17
36	4	4	5	5	18		5	5	4	4	18
37	5	5	5	5	20		5	5	5	5	20
38	4	3	4	3	14		4	3	4	3	14
39	5	5	5	5	20		5	5	5	5	20
40	4	4	4	3	15		3	2	3	4	12
41	5	4	5	4	18		5	4	5	4	18
42	5	4	4	5	18		4	5	5	4	18
43	5	4	5	4	18		5	4	5	4	18
44	3	4	4	2	13		4	4	3	4	15
45	5	5	5	5	20		5	5	5	5	20
46	5	4	4	4	17		3	4	5	4	16
47	4	4	4	3	15		4	5	4	4	17
48	4	4	4	4	16		4	4	4	4	16
49	3	4	4	4	15		2	3	3	4	12
50	4	4	4	3	15		4	4	4	4	16
51	4	5	5	5	19		4	4	5	4	17
52	3	4	4	4	15		4	4	4	4	16
53	5	5	5	5	20		5	5	4	5	19
54	4	3	5	5	17		3	3	4	5	15
55	5	5	5	5	20		5	5	5	5	20
56	5	3	1	4	13		4	5	3	2	14
57	4	4	4	4	16		2	3	2	3	10
58	4	4	4	5	17		5	5	5	4	19
59	2	4	3	2	11		3	4	4	4	15
60	4	5	4	3	16		4	3	4	5	16
61	4	4	4	4	16		4	4	4	5	17
62	5	4	5	4	18		4	5	5	4	18
63	4	4	4	4	16		4	4	3	4	15
64	4	3	3	2	12		2	4	4	5	15
65	4	4	4	4	16		5	4	5	4	18
66	4	5	4	5	18		4	5	4	5	18
67	5	4	5	4	18		3	2	3	4	12
68	5	4	5	4	18		5	4	5	4	18
69	5	4	4	5	18		2	2	2	2	8
70	4	3	3	4	14		4	3	4	3	14
71	5	5	4	5	19		4	5	5	5	19
72	4	4	4	5	17		5	4	4	4	17
73	3	4	2	4	13		4	4	3	4	15
74	4	4	4	4	16		4	4	4	4	16
75	4	3	4	3	14		4	4	3	4	15
76	4	4	4	4	16		3	4	3	4	14
77	2	5	4	2	13		4	3	3	5	15
78	4	4	5	4	17		2	2	2	2	8
79	4	4	5	5	18		5	5	4	4	18
80	5	5	5	5	20		5	5	5	5	20
81	5	5	4	5	19		1	5	4	5	15
82	5	5	5	5	20		5	5	5	5	20
83	5	4	5	5	19		4	4	4	4	16
84	4	4	5	5	18		5	5	4	4	18
85	5	4	5	4	18		5	4	5	4	18
86	5	4	4	4	17		5	5	4	5	19
87	5	4	3	2	14		4	3	5	5	17
88	5	4	4	5	18		4	4	4	5	17
89	5	5	5	5	20		4	5	4	5	18
90	5	4	4	4	17		5	4	3	4	16
91	1	5	1	4	11		5	5	5	5	20
92	5	4	3	4	16		3	4	5	4	16
93	5	5	4	4	18		3	4	3	4	14
94	3	4	3	4	14		3	4	3	4	14
95	5	5	5	5	20		5	5	5	5	20
96	5	4	5	4	18		4	4	4	5	17
97	5	4	4	5	18		5	4	5	4	18
98	5	5	5	5	20		5	5	5	5	20
99	5	4	4	4	17		5	5	5	4	19
100	4	4	4	4	16		4	4	4	3	15
101	2	1	5	3	11		3	4	2	1	10
102	5	5	5	5	20		5	5	5	5	20
103	3	4	3	4	14		4	3	4	4	15
104	4	4	4	4	16		4	4	4	4	16
105	4	4	4	4	16		4	4	4	4	16
106	5	4	5	4	18		5	4	5	4	18
107	4	4	4	4	16		3	3	5	5	16
108	3	4	5	4	16		3	4	5	4	16
109	5	4	5	4	18		5	5	5	5	20
110	2	1	4	4	11		3	4	4	2	13
111	3	3	3	3	12		3	4	4	4	15
112	4	5	4	4	17		4	4	4	5	17
113	4	4	4	4	16		4	4	4	4	16
114	4	3	3	5	15		2	5	3	4	14
115	5	5	5	5	20		5	5	5	5	20
116	3	4	3	2	12		2	3	4	5	14
117	3	2	4	2	11		3	4	4	3	14
118	4	3	5	4	16		5	5	4	4	18
119	4	5	5	4	18		5	5	4	5	19
120	5	5	5	5	20		5	5	5	4	19
121	4	4	3	3	14		4	3	3	4	14
122	5	4	4	4	17		5	4	5	4	18
123	4	4	4	4	16		5	5	5	5	20
124	5	4	3	4	16		4	5	4	3	16
125	5	4	4	3	16		4	5	3	4	16
126	4	4	4	4	16		4	4	4	4	16
127	3	4	2	2	11		2	1	2	2	7
128	4	4	4	4	16		4	4	4	4	16
129	5	4	4	4	17		4	2	4	3	13
130	3	4	3	4	14		3	2	3	4	12
131	5	5	5	5	20		5	5	5	5	20
132	4	5	4	5	18		3	2	2	2	9
133	4	4	4	4	16		4	4	5	4	17
134	5	5	5	5	20		5	5	5	5	20
135	4	5	5	5	19		4	5	4	4	17
136	5	5	5	5	20		5	5	5	5	20
137	5	4	3	4	16		4	5	3	4	16
138	3	4	4	3	14		4	3	3	4	14
139	2	3	3	3	11		3	3	3	4	13
140	5	5	5	5	20		5	5	5	5	20
141	4	4	4	5	17		4	4	5	4	17
142	5	5	5	5	20		4	4	4	5	17
143	5	5	5	5	20		2	2	2	2	8
144	5	5	5	5	20		5	5	5	5	20
145	3	4	4	4	15		4	3	4	4	15
146	3	4	4	4	15		3	4	4	4	15
147	5	5	5	5	20		2	5	5	5	17
148	5	4	4	5	18		4	5	4	5	18
149	1	1	1	1	4		4	4	4	4	16
150	2	3	4	3	12		4	3	4	5	16
151	5	5	5	5	20		4	4	3	4	15
152	4	3	3	4	14		4	3	4	3	14
153	4	4	4	4	16		4	4	4	4	16
154	4	3	4	4	15		3	4	5	4	16
155	4	4	3	5	16		3	4	4	4	15
156	3	4	4	4	15		4	4	4	3	15
157	5	5	5	5	20		5	5	4	4	18
158	4	4	4	4	16		4	4	4	4	16
159	4	4	3	4	15		4	5	4	4	17
160	4	5	4	5	18		5	5	5	5	20
161	4	4	4	4	16		4	4	4	4	16
162	4	3	4	5	16		5	4	5	4	18
163	4	4	4	4	16		4	4	4	4	16
164	4	3	3	4	14		3	4	4	4	15
165	4	5	5	4	18		4	2	3	4	13
166	2	2	2	2	8		4	4	4	4	16
167	4	4	4	4	16		4	4	4	4	16
168	4	4	4	5	17		4	4	4	4	16
169	3	3	4	4	14		3	3	4	4	14
170	3	4	4	2	13		5	4	5	5	19
171	4	5	4	4	17		5	5	5	4	19
172	4	4	4	4	16		4	4	4	4	16
173	5	4	4	5	18		4	4	5	5	18
174	5	5	5	5	20		5	5	5	5	20
175	4	4	4	4	16		2	2	1	1	6
176	5	5	5	5	20		5	5	5	5	20
177	4	4	4	4	16		4	4	4	4	16
178	5	4	3	5	17		4	5	5	4	18
179	4	5	4	4	17		5	5	5	5	20
180	3	4	3	2	12		3	2	3	4	12
181	4	5	4	3	16		4	4	5	5	18
182	5	5	5	5	20		4	4	4	4	16
183	4	4	4	4	16		4	4	4	4	16
184	3	4	3	4	14		5	2	3	2	12
185	3	2	4	2	11		2	3	4	4	13
186	3	4	3	3	13		4	4	4	4	16
187	5	4	5	4	18		3	3	3	3	12
188	4	4	4	4	16		2	2	2	2	8
189	5	5	5	5	20		4	4	4	4	16
190	4	5	5	5	19		4	5	5	5	19
191	4	4	3	3	14		4	4	4	4	16
192	5	5	5	5	20		5	5	5	5	20
193	5	5	5	4	19		5	5	4	5	19
194	5	5	5	5	20		5	5	4	4	18
195	5	5	5	5	20		5	5	4	4	18
196	4	5	5	5	19		4	5	4	4	17
197	5	4	4	4	17		3	3	4	4	14
198	4	5	5	4	18		5	5	5	5	20
199	5	4	4	5	18		4	5	5	4	18
200	4	4	4	4	16		3	4	4	3	14

## Sheet: Chronbach Alpha SoBA
Human condition					Robot condition
Q1	Q2	Q3	Q4		Q1	Q2	Q3	Q4
5	5	5	5		5	5	5	5
5	4	5	4		5	4	5	4
4	4	4	4		4	4	4	4
4	4	4	4		4	5	4	4
3	4	3	2		2	3	4	5
4	4	4	4		4	4	4	4
4	4	5	5		5	5	4	4
5	4	5	3		5	2	4	2
3	2	1	4		3	4	3	2
3	4	4	5		4	5	3	4
4	5	4	4		5	4	5	4
5	5	5	5		5	5	5	5
3	4	4	5		5	5	4	3
5	5	5	5		4	5	5	4
4	4	5	4		5	5	5	5
3	4	4	3		4	5	4	4
5	5	5	4		5	4	5	5
5	5	5	4		5	5	4	5
4	5	4	5		4	5	4	5
5	4	4	2		4	3	5	4
5	4	5	4		5	4	5	4
4	4	4	5		5	4	4	4
3	4	2	5		5	5	4	5
5	4	4	4		4	5	4	4
3	4	4	3		4	4	4	3
5	4	3	4		3	4	5	4
5	4	5	4		5	4	5	4
5	5	5	5		5	5	5	5
4	4	5	5		5	5	4	4
3	4	5	5		5	5	5	3
4	4	4	5		3	2	2	4
5	4	5	4		5	4	5	4
5	4	4	4		4	4	5	4
5	4	5	4		5	4	5	4
4	3	5	4		4	4	5	4
4	4	5	5		5	5	4	4
5	5	5	5		5	5	5	5
4	3	4	3		4	3	4	3
5	5	5	5		5	5	5	5
4	4	4	3		3	2	3	4
5	4	5	4		5	4	5	4
5	4	4	5		4	5	5	4
5	4	5	4		5	4	5	4
3	4	4	2		4	4	3	4
5	5	5	5		5	5	5	5
5	4	4	4		3	4	5	4
4	4	4	3		4	5	4	4
4	4	4	4		4	4	4	4
3	4	4	4		2	3	3	4
4	4	4	3		4	4	4	4
4	5	5	5		4	4	5	4
3	4	4	4		4	4	4	4
5	5	5	5		5	5	4	5
4	3	5	5		3	3	4	5
5	5	5	5		5	5	5	5
5	3	1	4		4	5	3	2
4	4	4	4		2	3	2	3
4	4	4	5		5	5	5	4
2	4	3	2		3	4	4	4
4	5	4	3		4	3	4	5
4	4	4	4		4	4	4	5
5	4	5	4		4	5	5	4
4	4	4	4		4	4	3	4
4	3	3	2		2	4	4	5
4	4	4	4		5	4	5	4
4	5	4	5		4	5	4	5
5	4	5	4		3	2	3	4
5	4	5	4		5	4	5	4
5	4	4	5		2	2	2	2
4	3	3	4		4	3	4	3
5	5	4	5		4	5	5	5
4	4	4	5		5	4	4	4
3	4	2	4		4	4	3	4
4	4	4	4		4	4	4	4
4	3	4	3		4	4	3	4
4	4	4	4		3	4	3	4
2	5	4	2		4	3	3	5
4	4	5	4		2	2	2	2
4	4	5	5		5	5	4	4
5	5	5	5		5	5	5	5
5	5	4	5		1	5	4	5
5	5	5	5		5	5	5	5
5	4	5	5		4	4	4	4
4	4	5	5		5	5	4	4
5	4	5	4		5	4	5	4
5	4	4	4		5	5	4	5
5	4	3	2		4	3	5	5
5	4	4	5		4	4	4	5
5	5	5	5		4	5	4	5
5	4	4	4		5	4	3	4
1	5	1	4		5	5	5	5
5	4	3	4		3	4	5	4
5	5	4	4		3	4	3	4
3	4	3	4		3	4	3	4
5	5	5	5		5	5	5	5
5	4	5	4		4	4	4	5
5	4	4	5		5	4	5	4
5	5	5	5		5	5	5	5
5	4	4	4		5	5	5	4
4	4	4	4		4	4	4	3
2	1	5	3		3	4	2	1
5	5	5	5		5	5	5	5
3	4	3	4		4	3	4	4
4	4	4	4		4	4	4	4
4	4	4	4		4	4	4	4
5	4	5	4		5	4	5	4
4	4	4	4		3	3	5	5
3	4	5	4		3	4	5	4
5	4	5	4		5	5	5	5
2	1	4	4		3	4	4	2
3	3	3	3		3	4	4	4
4	5	4	4		4	4	4	5
4	4	4	4		4	4	4	4
4	3	3	5		2	5	3	4
5	5	5	5		5	5	5	5
3	4	3	2		2	3	4	5
3	2	4	2		3	4	4	3
4	3	5	4		5	5	4	4
4	5	5	4		5	5	4	5
5	5	5	5		5	5	5	4
4	4	3	3		4	3	3	4
5	4	4	4		5	4	5	4
4	4	4	4		5	5	5	5
5	4	3	4		4	5	4	3
5	4	4	3		4	5	3	4
4	4	4	4		4	4	4	4
3	4	2	2		2	1	2	2
4	4	4	4		4	4	4	4
5	4	4	4		4	2	4	3
3	4	3	4		3	2	3	4
5	5	5	5		5	5	5	5
4	5	4	5		3	2	2	2
4	4	4	4		4	4	5	4
5	5	5	5		5	5	5	5
4	5	5	5		4	5	4	4
5	5	5	5		5	5	5	5
5	4	3	4		4	5	3	4
3	4	4	3		4	3	3	4
2	3	3	3		3	3	3	4
5	5	5	5		5	5	5	5
4	4	4	5		4	4	5	4
5	5	5	5		4	4	4	5
5	5	5	5		2	2	2	2
5	5	5	5		5	5	5	5
3	4	4	4		4	3	4	4
3	4	4	4		3	4	4	4
5	5	5	5		2	5	5	5
5	4	4	5		4	5	4	5
1	1	1	1		4	4	4	4
2	3	4	3		4	3	4	5
5	5	5	5		4	4	3	4
4	3	3	4		4	3	4	3
4	4	4	4		4	4	4	4
4	3	4	4		3	4	5	4
4	4	3	5		3	4	4	4
3	4	4	4		4	4	4	3
5	5	5	5		5	5	4	4
4	4	4	4		4	4	4	4
4	4	3	4		4	5	4	4
4	5	4	5		5	5	5	5
4	4	4	4		4	4	4	4
4	3	4	5		5	4	5	4
4	4	4	4		4	4	4	4
4	3	3	4		3	4	4	4
4	5	5	4		4	2	3	4
2	2	2	2		4	4	4	4
4	4	4	4		4	4	4	4
4	4	4	5		4	4	4	4
3	3	4	4		3	3	4	4
3	4	4	2		5	4	5	5
4	5	4	4		5	5	5	4
4	4	4	4		4	4	4	4
5	4	4	5		4	4	5	5
5	5	5	5		5	5	5	5
4	4	4	4		2	2	1	1
5	5	5	5		5	5	5	5
4	4	4	4		4	4	4	4
5	4	3	5		4	5	5	4
4	5	4	4		5	5	5	5
3	4	3	2		3	2	3	4
4	5	4	3		4	4	5	5
5	5	5	5		4	4	4	4
4	4	4	4		4	4	4	4
3	4	3	4		5	2	3	2
3	2	4	2		2	3	4	4
3	4	3	3		4	4	4	4
5	4	5	4		3	3	3	3
4	4	4	4		2	2	2	2
5	5	5	5		4	4	4	4
4	5	5	5		4	5	5	5
4	4	3	3		4	4	4	4
5	5	5	5		5	5	5	5
5	5	5	4		5	5	4	5
5	5	5	5		5	5	4	4
5	5	5	5		5	5	4	4
4	5	5	5		4	5	4	4
5	4	4	4		3	3	4	4
4	5	5	4		5	5	5	5
5	4	4	5		4	5	5	4
4	4	4	4		3	4	4	3

## Sheet: ITU
Participants	ITU (for Robot Condition)			ITU Score
	Q1	Q2	Q3
1	5	5	4	4.66667
2	4	4	5	4.33333
3	2	2	2	2
4	4	4	5	4.33333
5	3	5	4	4
6	4	4	4	4
7	5	4	4	4.33333
8	5	3	2	3.33333
9	3	2	3	2.66667
10	4	4	5	4.33333
11	5	1	1	2.33333
12	3	3	3	3
13	2	4	2	2.66667
14	1	1	1	1
15	5	5	5	5
16	3	4	3	3.33333
17	4	4	3	3.66667
18	5	4	4	4.33333
19	5	5	4	4.66667
20	4	4	5	4.33333
21	4	4	5	4.33333
22	4	4	5	4.33333
23	3	3	3	3
24	4	4	4	4
25	3	3	3	3
26	3	4	5	4
27	4	4	5	4.33333
28	4	5	5	4.66667
29	5	4	4	4.33333
30	5	4	5	4.66667
31	3	4	5	4
32	4	4	5	4.33333
33	3	4	5	4
34	4	4	5	4.33333
35	5	4	4	4.33333
36	5	4	4	4.33333
37	2	2	2	2
38	4	3	4	3.66667
39	5	4	5	4.66667
40	3	2	4	3
41	4	4	5	4.33333
42	5	4	5	4.66667
43	4	4	5	4.33333
44	4	4	3	3.66667
45	4	4	3	3.66667
46	4	4	5	4.33333
47	2	3	4	3
48	4	4	4	4
49	5	2	4	3.66667
50	4	4	3	3.66667
51	5	4	4	4.33333
52	4	4	4	4
53	2	2	3	2.33333
54	5	3	4	4
55	5	3	4	4
56	5	4	1	3.33333
57	3	3	2	2.66667
58	1	2	1	1.33333
59	1	2	2	1.66667
60	3	5	4	4
61	4	3	4	3.66667
62	4	4	5	4.33333
63	5	4	4	4.33333
64	2	4	4	3.33333
65	4	4	5	4.33333
66	4	5	4	4.33333
67	4	4	4	4
68	4	4	5	4.33333
69	5	4	4	4.33333
70	3	4	3	3.33333
71	3	3	3	3
72	4	4	4	4
73	2	4	3	3
74	4	3	3	3.33333
75	4	4	3	3.66667
76	4	4	4	4
77	3	4	3	3.33333
78	3	4	3	3.33333
79	5	4	4	4.33333
80	5	5	5	5
81	3	4	5	4
82	2	2	2	2
83	3	3	3	3
84	5	4	4	4.33333
85	4	4	5	4.33333
86	4	4	5	4.33333
87	4	4	5	4.33333
88	5	4	4	4.33333
89	3	5	4	4
90	5	4	3	4
91	5	5	5	5
92	4	4	5	4.33333
93	4	4	3	3.66667
94	4	4	4	4
95	5	5	5	5
96	4	4	5	4.33333
97	4	4	5	4.33333
98	4	4	4	4
99	4	4	4	4
100	3	4	4	3.66667
101	5	3	5	4.33333
102	3	3	3	3
103	4	4	4	4
104	5	5	5	5
105	4	4	4	4
106	4	4	5	4.33333
107	4	4	4	4
108	4	4	5	4.33333
109	5	5	5	5
110	5	2	3	3.33333
111	3	3	3	3
112	4	2	2	2.66667
113	4	4	4	4
114	4	3	5	4
115	4	4	4	4
116	3	4	4	3.66667
117	3	3	4	3.33333
118	5	3	4	4
119	5	5	4	4.66667
120	2	2	2	2
121	4	4	4	4
122	3	4	5	4
123	1	1	1	1
124	5	3	4	4
125	3	4	5	4
126	4	4	4	4
127	4	4	3	3.66667
128	4	4	4	4
129	5	5	5	5
130	1	1	1	1
131	3	3	2	2.66667
132	1	2	2	1.66667
133	4	4	3	3.66667
134	4	4	4	4
135	5	4	4	4.33333
136	1	1	1	1
137	5	4	3	4
138	1	1	1	1
139	1	1	1	1
140	3	3	3	3
141	4	4	5	4.33333
142	1	1	1	1
143	4	4	4	4
144	4	4	3	3.66667
145	4	4	2	3.33333
146	3	4	2	3
147	4	4	4	4
148	4	4	5	4.33333
149	1	1	1	1
150	5	5	4	4.66667
151	3	4	3	3.33333
152	4	4	3	3.66667
153	2	2	2	2
154	4	4	5	4.33333
155	1	2	1	1.33333
156	2	3	2	2.33333
157	5	4	3	4
158	4	4	4	4
159	4	4	4	4
160	4	4	4	4
161	4	4	4	4
162	4	4	5	4.33333
163	4	4	4	4
164	4	4	4	4
165	2	3	4	3
166	2	2	2	2
167	5	5	5	5
168	4	4	4	4
169	3	3	3	3
170	2	2	1	1.66667
171	2	2	2	2
172	3	3	2	2.66667
173	4	3	2	3
174	4	4	4	4
175	4	4	4	4
176	3	3	3	3
177	4	4	4	4
178	5	4	3	4
179	1	2	2	1.66667
180	4	4	3	3.66667
181	2	4	3	3
182	4	4	4	4
183	4	4	4	4
184	2	2	2	2
185	3	4	3	3.33333
186	3	3	3	3
187	3	3	3	3
188	2	2	2	2
189	2	2	2	2
190	1	2	1	1.33333
191	2	2	3	2.33333
192	2	3	1	2
193	5	5	4	4.66667
194	4	4	4	4
195	5	3	4	4
196	4	4	3	3.66667
197	2	2	3	2.33333
198	3	3	2	2.66667
199	2	1	1	1.33333
200	4	3	4	3.66667

## Sheet: Preference to use
Participants	Preference to use the proposed system (Robot condition)
	Boss	Teacher	Doctor	Psychologist / counselor	Stranger
1	3	3	3	3	3
2	4	4	4	4	3
3	3	4	5	4	4
4	5	5	4	4	5
5	5	4	3	3	4
6	1	1	3	1	3
7	4	2	4	4	2
8	4	4	5	5	4
9	3	4	5	4	3
10	3	3	3	3	3
11	4	3	4	5	4
12	4	4	5	5	4
13	3	4	3	4	3
14	1	1	1	1	5
15	4	4	4	4	4
16	4	3	4	3	5
17	5	5	4	3	3
18	2	3	3	4	3
19	4	4	5	4	4
20	1	1	1	1	1
21	4	5	4	4	5
22	2	2	2	1	3
23	4	5	4	5	4
24	3	2	1	2	4
25	4	4	4	4	4
26	5	5	3	3	4
27	4	3	5	4	4
28	4	5	4	4	3
29	5	4	5	4	5
30	3	4	3	4	3
31	4	3	1	1	1
32	4	2	2	4	5
33	4	2	4	5	4
34	4	4	4	4	4
35	5	3	5	5	3
36	4	5	4	5	4
37	5	5	5	5	5
38	3	4	2	3	2
39	4	2	2	3	3
40	2	4	2	3	3
41	4	2	1	1	4
42	3	4	4	3	4
43	3	4	4	5	4
44	1	1	1	1	1
45	4	3	4	3	2
46	2	2	2	2	2
47	1	1	1	1	4
48	4	4	4	4	4
49	2	2	2	2	2
50	3	4	3	4	3
51	3	3	3	3	3
52	4	3	5	5	4
53	3	2	1	2	1
54	5	4	3	4	5
55	4	4	4	4	4
56	4	5	4	4	5
57	3	4	2	4	4
58	2	2	2	2	2
59	4	4	4	4	4
60	4	4	4	5	2
61	2	4	2	2	4
62	2	2	1	2	2
63	5	4	3	3	5
64	4	4	4	3	3
65	4	5	5	4	5
66	4	4	3	3	4
67	4	4	2	3	3
68	4	3	5	4	4
69	5	1	5	1	1
70	4	5	4	5	4
71	4	5	4	5	4
72	4	4	3	4	4
73	1	1	1	1	2
74	4	3	5	4	3
75	4	4	5	4	3
76	1	1	1	1	1
77	4	1	2	1	3
78	4	5	3	4	4
79	4	4	4	4	4
80	4	5	2	2	5
81	3	4	5	5	4
82	4	4	4	4	4
83	4	4	4	4	4
84	1	1	3	3	3
85	3	2	2	3	3
86	4	4	4	3	3
87	4	5	4	2	4
88	4	4	4	5	4
89	3	4	5	4	3
90	4	5	4	4	5
91	4	4	4	4	4
92	2	4	2	2	5
93	1	3	3	3	4
94	3	4	3	3	2
95	2	4	4	5	4
96	4	4	5	4	3
97	5	5	4	5	4
98	3	4	4	4	2
99	2	4	4	2	4
100	1	2	1	1	1
101	4	3	3	2	3
102	4	4	4	4	1
103	4	4	5	5	5
104	2	4	5	4	3
105	4	4	2	2	3
106	4	3	5	4	4
107	4	4	3	4	4
108	4	4	4	4	4
109	2	2	4	5	4
110	2	2	4	4	4
111	4	3	3	3	3
112	2	1	2	2	3
113	4	4	5	5	4
114	2	2	2	2	2
115	4	4	4	4	4
116	3	4	3	4	3
117	5	5	5	5	5
118	4	2	3	4	4
119	2	3	2	3	4
120	4	2	2	1	4
121	2	2	4	5	3
122	2	3	4	2	2
123	5	5	5	3	5
124	4	5	4	3	4
125	4	4	4	4	4
126	5	4	3	4	4
127	4	5	4	5	4
128	4	5	4	3	4
129	4	4	3	4	4
130	2	4	2	2	3
131	3	4	2	3	3
132	4	3	1	4	4
133	5	5	4	4	5
134	1	1	1	1	1
135	2	3	3	4	3
136	4	4	3	4	4
137	4	5	4	5	4
138	3	2	3	5	4
139	2	1	2	3	5
140	4	4	5	4	4
141	5	4	5	4	5
142	3	4	4	4	4
143	4	5	4	4	5
144	1	1	1	1	1
145	4	4	5	4	4
146	3	4	4	5	4
147	2	2	2	2	2
148	3	2	2	4	4
149	2	5	2	1	3
150	4	3	1	2	4
151	2	3	4	3	4
152	5	5	5	5	5
153	3	4	4	2	4
154	3	4	4	5	4
155	4	5	3	5	4
156	3	3	3	3	3
157	2	4	4	2	1
158	5	4	3	4	4
159	4	5	4	5	4
160	4	5	4	5	4
161	4	3	5	4	4
162	1	2	2	2	1
163	2	2	2	2	2
164	4	2	2	2	3
165	2	3	2	2	3
166	4	5	4	5	4
167	3	4	2	2	3
168	4	4	3	3	2
169	5	4	5	5	4
170	1	3	1	1	3
171	3	4	3	3	5
172	4	3	5	5	4
173	4	5	4	5	4
174	4	4	4	4	5
175	4	5	3	5	4
176	2	2	2	2	2
177	4	5	4	5	4
178	3	4	5	4	3
179	4	4	5	5	4
180	3	2	3	3	3
181	5	4	5	4	4
182	4	3	3	4	3
183	4	2	2	2	4
184	1	4	1	1	1
185	3	4	4	2	5
186	3	4	3	4	2
187	4	4	5	5	5
188	1	3	3	4	3
189	5	3	5	4	3
190	4	3	2	4	3
191	4	4	2	2	3
192	4	4	5	5	4
193	2	4	2	4	2
194	4	5	4	3	4
195	5	4	3	4	5
196	2	4	3	4	3
197	1	1	1	1	3
198	4	3	1	1	1
199	4	4	5	5	5
200	4	4	1	1	1
